# Supplementary material for: Discovery of genes involved in anthocyanin biosynthesis from the rind and pith of three sugarcane varieties using integrated metabolic profiling and RNA-seq analysis
Source: BMC Plant Biol. 2021 May 12;21:214. doi: 10.1186/s12870-021-02986-8 (PMC8117289; doi:10.1186/s12870-021-02986-8)
Supplement: Supplementary file 2 — Additional file 2. [file 12870_2021_2986_MOESM2_ESM.zip]

Archive with 3 entries (3 files):
- S1 Table. Primers used in RT-qPCR..xlsx
- S2 Table. Correlation analysis between anthocyanins contents and expression profiles of the DEGs in pith and rind.xlsx
- S3 Table. Correlation analysis between anthocyanins contents and expression profiles of the DEGs in rinds.xlsx
