# Supplementary material for: Discovery of genes involved in anthocyanin biosynthesis from the rind and pith of three sugarcane varieties using integrated metabolic profiling and RNA-seq analysis
Source: BMC Plant Biol. 2021 May 12;21:214. doi: 10.1186/s12870-021-02986-8 (PMC8117289; doi:10.1186/s12870-021-02986-8)
Supplement: Supplementary file 2 — Additional file 2. [file 12870_2021_2986_MOESM2_ESM.zip › S1 Table. Primers used in RT-qPCR..xlsx]

## Sheet: Sheet1
Table S1 Primers used in RT-qPCR.
Unique sequence ID	Primer-F (5’-3’)	Primer-R (5’-3’)	comment
CL22745Contig1	GGACTACCCGGACTACTACTT	GACTTGTCGCACATCCTCTT	CHS_1
CL1Contig881	GCAGACTACGATTCCGATGAC	CTTGATGGTCTGCTCCACTATC	CHS_2
CL19401Contig1	CATTTGACTGAGGGCTTCCTAC	AGCTTGGGTACCTCCTCTATC	CHS_3
CL1Contig5298	CCGTCGTCACGTTCCATTT	TCGTTCTCCACCGTGATCT	CHI_1
CL19316Contig1	GGAGAAAGTGACGGAGAACTG	GGCTTGAACACCTCCTTGAA	CHI_2
CL6788Contig1	TCAAGCAGCACCTGGATAAC	GTCAATTGGTCTGAGTCTGAGG	LDOX
CL15263Contig1	GAAGCCTATGCCTGAGTTAGTT	GGCAAGCACAAACCTTCTAATC	F3'5'H_1
CL186Contig2	GCATGGTCTTCGTGCAGTA	CGAACGTCTCGCTCATGTC	F3'5'H_2
CL1Contig6521	AGTGGGCGATGTCTGAAATG	GCCTGCAAGTAAGGAAGGTT	F3'5'H_3
CL3124Contig1	ACGGGATCATTGCAGAGAATAG	GGTTTCGGTGATCCTGACTT	F3'H_1
CL3124Contig2	AGCTCATGGCGTACAACTAC	CGCGGAGAAGAGGTTCAC	F3'H_2
CL1Contig2216	AGCTCGTCACCGACGATAG	GCGGAAGCAGGTTGATCTT	FLS_1
CL576Contig1	CCCGAGGCACTCATAATCTTC	CGGGTCTTCTCCTTGTTCAC	FLS_2
CL576Contig2	CCGCCGGTGATTGACAT	GGTTGACCACCTGGAAGAG	FLS_3
CL6042Contig1	CGTTTCAGCACCTACGATCA	GTGTTGTGCTTGAACTGGAAC	ANR_1
CL23185Contig1	CGCTGACATGGACGAAGAA	GGCTCGATCTGCTCTTTCTC	ANR_2
CL28592Contig1	GCGTTTCCTCGCGGATAAATA	CCCTTTCTTCACCAGCTTCTC	ANR_3
CL28006Contig1	ATCTCCTTGAGAAGCCGATTG	GTATGCTCCAGTGTCTTGTACTT	ANR_4
comp35647_c0_seq1_2	AGTACGGCGTGGAAACAAAT	CGAACTCGAACCCTTCCTTAAC	ANR_5
comp62628_c0_seq1_1	GGCGACTTCAACTACGTCAT	GCAGTTCGGCAGGATCTC	UFGT_1
comp72111_c0_seq1_1	CCTCGCCGAAGCAAAGA	GCGTGGGAACTGAAGGG	UFGT_2
comp74241_c0_seq1_2	GGCGACTTCAACTACGTCAT	GCAGTTCGGCAGGATCTC	UFGT_3
comp131906_c0_seq1_1	TGCTGCTTGACTTCGTCAC	ACAGCGAGGTATGCGAGA	UFGT_4
CL19110Contig1	CGCTTCTGGACCGTCTTTAT	GTCCTTGAACGCCTCCTC	BZ2
comp74919_c0_seq1_2	CGTACGGTGTCAGCAACAG	CCACGGCCAAGAAGGTATTT	MYB
GAPDH	AAGGGTGGTGCCAAGAAGG	CAAGGGGAGCAAGGCAGTT	GAPDH
