# Supplementary material for: Discovery of genes involved in anthocyanin biosynthesis from the rind and pith of three sugarcane varieties using integrated metabolic profiling and RNA-seq analysis
Source: BMC Plant Biol. 2021 May 12;21:214. doi: 10.1186/s12870-021-02986-8 (PMC8117289; doi:10.1186/s12870-021-02986-8)
Supplement: Supplementary file 2 — Additional file 2. [file 12870_2021_2986_MOESM2_ESM.zip › S2 Table. Correlation analysis between anthocyanins contents and expression profiles of the DEGs in pith and rind.xlsx]

## Sheet: Sheet1
id	Badila_rind	Badila_pith	ROC22_rind	ROC22_pith	FN15_rind	FN15_pith	pearson
Total anthocyanins	17833.2	4.87	1564.58	8.97	176.83	33.65	null
comp116398_c0_seq1_2	18.0683	0	1.39209	0	0	0	0.99993
CL9617Contig1	8.18778	0	0.775285	0	0	0	0.999912
comp37617_c1_seq1_2	13.315	0.0808848	1.06907	0	0	0	0.999904
CL6917Contig1	62.2597	0.895184	4.88125	0	0	0	0.999766
comp56627_c0_seq1_2	75.8768	0	8.27646	0	3.02e-19	0	0.999662
CL3460Contig1	68.1708	1.12368	4.20889	0.497976	0	0.832514	0.999263
CL28664Contig1	17.3683	0	2.14644	0.0983477	0	0	0.99921
comp78158_c0_seq1_2	130.372	0.101675	5.98343	0	2.14309	0	0.999045
CL3460Contig2	21.4614	0.113465	1.01435	0.105365	0	0.136804	0.999036
comp80016_c0_seq1_2	38.9259	0	1.92587	0.272309	0.991714	0.0641024	0.998946
comp37392_c0_seq1_2	14.1778	0.0407379	1.91358	0.0385406	0.0901578	0.0371114	0.998858
comp100773_c0_seq1_2	9.83131	5.7e-94	0.404111	0.10297	0	1e-88	0.998805
comp94129_c0_seq1_2	34.4544	0	4.57247	0	0	0	0.99879
comp98123_c0_seq1_2	10.4164	0	0.350436	0	0	0	0.998651
comp69802_c0_seq1_2	18.7707	0	0.586218	0	0	0	0.998525
comp58045_c0_seq1_2	24.0033	0	3.42182	0	0.277339	0	0.998434
comp34372_c1_seq1_1	31.3051	0	0.890362	0	0	0	0.998374
comp129904_c0_seq1_2	20.2914	0	0.566743	7.28e-90	0	0	0.998345
comp37556_c0_seq1_2	17.0684	0	0.456876	0	0	0	0.998279
CL23234Contig1	166.826	0.143814	24.4287	0	4.34916	0.0557195	0.998277
comp99445_c0_seq1_2	21.1814	0	0.866938	0	0	0.616645	0.998227
comp39912_c0_seq1_2	31.9849	0.0851705	0.816716	0	0	0	0.998157
comp103052_c0_seq1_1	25.3943	0	3.01355	0	0	1.42103	0.998149
comp96531_c0_seq1_2	23.1412	0.199137	0.60258	0	6.03e-08	0	0.998049
comp83961_c0_seq1_2	44.7191	0	1.79675	0	1.83536	0	0.998035
comp44239_c0_seq1_2	19.3894	0.058727	0.980384	0	1.05957	0	0.9979
comp107369_c0_seq1_2	26.1618	0	0.444607	3.67e-77	0	0	0.997672
comp108011_c0_seq1_2	10.3428	0	0.175635	0	0	0	0.997672
CL7Contig5	15.6539	0	2.34947	0.50162	0	0.634667	0.997663
comp40619_c1_seq1_2	12.4452	0	0.205418	0	0	0	0.99764
comp38809_c1_seq1_2	57.6503	0	2.79874	0	3.38708	0	0.997568
comp42208_c0_seq1_2	15.2687	0	0.23138	0	0	0	0.997548
comp71114_c2_seq1_2	23.0891	0.134993	0.432972	0.148093	0	0	0.997524
CL6006Contig1	11.467	0.0753265	0.272452	0	0.26634	0.0682771	0.997513
comp41902_c1_seq1_2	13.5468	0	0.193729	0	0	0	0.997489
comp119000_c0_seq1_2	19.1271	0	2.95687	0	0	0	0.997465
comp91890_c0_seq1_2	17.1295	0	0.300268	0	0	0.201807	0.997431
comp73488_c1_seq4_2	13.0956	0	0.184461	0	0	0.0499559	0.997396
CL19883Contig1	19.348	0	2.84554	0	1.23734	0	0.997348
CL14962Contig1	20.205	0	0.907597	0	1.20571	0	0.997323
comp66290_c1_seq3_2	19.6738	0	0.282505	0.088746	0	0.108848	0.99728
comp69140_c1_seq1_2	13.5324	0	0.149924	0	0	0	0.997262
comp73715_c2_seq1_2	19.2938	0.264045	0.875634	0.373268	1.20849	0.45534	0.997043
comp88216_c0_seq1_2	18.1633	0.256198	0.499505	0.5188	0	0.279754	0.99699
comp85586_c0_seq1_2	55.1963	0	0.335954	0.070369	0	0.202994	0.996778
comp90530_c0_seq1_2	20.2109	0	0.0786274	2.61e-80	0	0	0.996718
comp37113_c0_seq1_2	40.2559	0	0.13077	1.27e-45	0	0	0.996667
comp67138_c3_seq1_2	113.086	8.55e-25	0.291106	3.13e-27	0	2.89e-58	0.996613
comp73384_c0_seq3_2	13.5065	1.05e-10	0.0598388	8.43e-23	0.134899	1.12e-23	0.9966
comp84041_c0_seq1_2	32.4485	0	0.0722114	0	0	0	0.996585
comp70338_c0_seq1_2	28.6464	0	0.151479	0	0.274597	0.193543	0.996529
comp81765_c0_seq1_2	98.0178	0.122957	0.158664	0	0	0	0.996506
comp89982_c0_seq1_2	15.4091	0	0.0142662	0	0	0	0.99648
comp67140_c0_seq1_1	65.3213	1.32e-20	3.32e-05	1.33e-19	8.56e-07	2.48e-19	0.996404
comp40820_c0_seq1_2	18.6932	1.25e-23	1.28e-06	1.12e-25	6.14e-19	1.76e-25	0.996404
comp69156_c0_seq1_2	14.4141	0	0	0	0	0	0.996404
comp40665_c0_seq1_2	39.0989	0	3.88e-92	0	0	0	0.996404
comp40762_c0_seq1_2	6.95051	0	0	0	0	0	0.996404
comp43060_c0_seq1_2	10.7667	0	0	0	0	0	0.996404
comp93065_c0_seq1_2	20.0082	1.75e-95	0	0	0	3.98e-100	0.996404
comp97647_c0_seq1_2	13.4806	0	0	0	0	0	0.996404
comp101406_c0_seq1_2	19.3072	0	0	0	0	0	0.996404
comp102754_c0_seq1_2	13.829	0	0	0	0	0	0.996404
comp105052_c0_seq1_2	23.8499	0	0	0	0	0	0.996404
comp105564_c0_seq1_2	14.7443	0	0	0	0	0	0.996404
comp111767_c0_seq1_2	20.4482	0	0	0	0	0	0.996404
comp112255_c0_seq1_2	25.3135	0	0	0	0	0	0.996404
comp113242_c0_seq1_2	21.2943	0	0	0	0	0	0.996404
comp127798_c0_seq1_2	18.192	0	0	0	0	0	0.996404
comp137384_c0_seq1_2	29.1293	0	0	0	0	0	0.996404
comp31701_c0_seq1_2	19.3172	0	0	0	0	0	0.996404
comp31949_c0_seq1_2	20.619	0	0	0	0	0	0.996404
comp37062_c1_seq1_2	44.5794	1.45e-115	0	3.89e-110	0	0	0.996404
comp37500_c1_seq1_2	29.9092	0	0	0	0	0	0.996404
comp39917_c1_seq1_2	37.0584	0	0	0	0	0	0.996404
comp40681_c1_seq1_2	18.6053	4.28e-64	2.14e-80	3.1e-83	1.28e-91	1.43e-75	0.996404
comp41768_c0_seq1_2	27.1765	0	0	0	0	0	0.996404
comp41809_c0_seq1_2	9.76344	0	0	0	0	0	0.996404
comp42163_c1_seq1_2	19.8351	0	0	0	1.09e-92	0	0.996404
comp42530_c0_seq1_2	19.6435	0	0	0	0	0	0.996404
comp43205_c1_seq1_2	11.5288	0	0	0	0	0	0.996404
comp44099_c1_seq1_2	10.4122	0	0	0	0	0	0.996404
comp44226_c0_seq1_2	14.7049	0	0	0	0	0	0.996404
comp44567_c0_seq1_2	10.4032	0	0	0	0	0	0.996404
comp44569_c0_seq1_2	41.3562	0	0	0	0	0	0.996404
comp44641_c0_seq1_2	12.7225	0	0	0	0	0	0.996404
comp65999_c1_seq1_2	23.4704	0	0	0	0	0	0.996404
comp66496_c0_seq1_2	13.4974	0	0	0	0	0	0.996404
comp68198_c1_seq1_2	8.84499	0	0	0	0	0	0.996404
comp68841_c3_seq1_2	18.4097	0	0	0	0	0	0.996404
comp69541_c1_seq1_2	15.8872	0	0	0	0	0	0.996404
comp71034_c1_seq1_2	28.1241	0	0	0	0	0	0.996404
comp73640_c0_seq1_2	28.3242	0	0	0	0	0	0.996404
comp88909_c0_seq1_2	21.3223	0	0	0	0	0	0.996404
comp90112_c0_seq1_2	25.6117	2.07e-77	0	2.65e-93	0	8.28e-104	0.996404
comp91092_c0_seq1_2	9.78755	0	0	0	0	0	0.996404
comp91866_c0_seq1_2	20.0322	0	0	0	0	0	0.996404
comp95678_c0_seq1_2	74.3901	0	0	0	0	0	0.996404
comp96692_c0_seq1_2	30.447	6.29e-95	0	6.95e-113	0	1.4e-87	0.996404
comp97067_c0_seq1_2	20.7181	0	0	0	0	0	0.996404
comp98808_c0_seq1_2	14.8087	0	0	0	0	0	0.996404
comp102404_c0_seq1_2	26.5906	0	0	0	0	0	0.996404
comp102472_c0_seq1_2	20.0189	0	0	0	7.83e-91	0	0.996404
comp102507_c0_seq1_2	16.5959	0	0	0	0	0	0.996404
comp103291_c0_seq1_2	13.9184	0	0	0	0	0	0.996404
comp103618_c0_seq1_2	7.86701	0	3.43e-33	0	0	0	0.996404
comp104226_c0_seq1_2	14.0951	0	0	0	0	0	0.996404
comp104337_c0_seq1_2	17.3208	0	0	0	0	0	0.996404
comp104798_c0_seq1_2	20.1816	0	0	0	0	0	0.996404
comp106069_c0_seq1_2	59.9757	0	0	0	0	0	0.996404
comp109100_c0_seq1_2	23.9125	0	0	0	0	0	0.996404
comp109500_c0_seq1_2	22.7238	9.66e-103	5.72e-105	3.47e-78	0	1.02e-95	0.996404
comp110812_c0_seq1_2	27.3474	0	0	0	1.85e-33	9.92e-69	0.996404
comp112103_c0_seq1_2	44.4191	0	0	0	0	0	0.996404
comp114724_c0_seq1_1	26.2426	0	0	0	0	0	0.996404
comp115587_c0_seq1_2	8.01574	0	0	0	0	0	0.996404
comp116106_c0_seq1_2	22.6378	0	0	0	0	0	0.996404
comp116481_c0_seq1_2	9.41129	0	0	0	0	0	0.996404
comp116674_c0_seq1_2	66.2174	0	0	0	0	0	0.996404
comp118534_c0_seq1_2	25.4812	0	0	0	0	0	0.996404
comp121012_c0_seq1_2	45.7082	0	0	0	0	0	0.996404
comp139163_c0_seq1_2	20.3233	0	0	0	0	0	0.996404
comp148030_c0_seq1_2	23.5716	0	0	0	0	0	0.996404
comp149480_c0_seq1_2	25.7846	0	0	0	0	0	0.996404
comp157213_c0_seq1_2	30.0187	0	0	0	0	0	0.996404
comp157454_c0_seq1_2	25.7497	0	0	0	0	0	0.996404
comp32531_c0_seq1_2	9.27164	0	0	0	0	0	0.996404
comp36435_c0_seq1_2	41.9244	0	0	0	0	0	0.996404
comp37481_c0_seq1_2	20.128	0	0	0	0	0	0.996404
comp37698_c0_seq1_2	31.2503	0	0	6.19e-121	0	0	0.996404
comp37905_c1_seq1_2	25.2018	0	0	0	0	0	0.996404
comp37926_c0_seq1_2	57.7191	0	0	0	0	0	0.996404
comp40211_c1_seq1_2	10.9687	0	0	0	0	0	0.996404
comp40486_c1_seq1_2	25.6325	0	0	0	0	0	0.996404
comp40935_c0_seq1_2	9.38935	0	0	0	0	0	0.996404
comp42209_c1_seq1_2	14.1442	0	0	0	0	0	0.996404
comp42869_c0_seq1_2	22.0459	0	0	0	0	0	0.996404
comp43184_c0_seq1_2	13.9057	0	0	0	0	0	0.996404
comp43184_c1_seq1_2	24.0922	0	0	0	0	0	0.996404
comp43205_c0_seq1_2	26.4118	0	0	0	0	0	0.996404
comp43224_c0_seq1_2	28.8753	0	0	0	0	0	0.996404
comp43768_c0_seq2_2	13.0741	0	0	0	0	0	0.996404
comp43935_c0_seq1_2	21.0207	0	0	0	0	0	0.996404
comp43955_c0_seq2_2	18.8778	0	0	0	0	0	0.996404
comp44111_c0_seq1_2	16.3806	0	0	0	0	0	0.996404
comp44426_c1_seq1_2	11.2816	0	0	0	0	0	0.996404
comp44671_c1_seq1_2	23.7166	0	0	0	0	0	0.996404
comp46858_c1_seq1_2	6.73681	0	0	0	0	0	0.996404
comp50940_c1_seq1_2	28.2291	0	0	0	0	0	0.996404
comp54192_c0_seq1_2	9.62493	0	0	0	0	0	0.996404
comp55710_c0_seq1_2	29.7593	0	0	0	0	0	0.996404
comp60711_c0_seq1_2	14.845	0	0	0	0	0	0.996404
comp60757_c0_seq1_2	35.1925	0	0	0	0	0	0.996404
comp66751_c1_seq1_2	16.1713	0	0	0	0	0	0.996404
comp66938_c0_seq1_2	38.9972	0	0	0	0	0	0.996404
comp68107_c1_seq1_2	18.2968	0	0	0	0	0	0.996404
comp68869_c1_seq1_2	20.4515	0	0	0	0	0	0.996404
comp68939_c0_seq1_2	18.4108	0	0	1.69e-91	0	0	0.996404
comp68948_c0_seq1_2	20.8881	0	0	0	0	0	0.996404
comp68966_c2_seq1_2	19.3608	0	0	0	0	0	0.996404
comp69436_c2_seq1_2	17.3462	0	0	0	0	0	0.996404
comp69817_c1_seq1_2	25.4523	0	0	0	0	0	0.996404
comp70063_c0_seq1_2	18.3932	0	0	0	0	0	0.996404
comp70314_c0_seq1_2	24.9626	0	0	0	0	0	0.996404
comp70604_c0_seq2_2	11.901	0	0	0	0	0	0.996404
comp70866_c0_seq1_2	19.3623	0	0	0	0	0	0.996404
comp71404_c0_seq1_2	20.3107	0	0	0	0	0	0.996404
comp71406_c1_seq1_2	45.2655	0	0	0	0	0	0.996404
comp71428_c1_seq1_2	13.4791	0	0	0	0	0	0.996404
comp71431_c0_seq1_2	15.8235	0	0	0	0	0	0.996404
comp71620_c0_seq1_2	15.4384	0	0	0	0	0	0.996404
comp71848_c2_seq1_2	28.1498	0	0	0	0	0	0.996404
comp72079_c1_seq1_2	10.4731	0	0	0	0	0	0.996404
comp72173_c0_seq1_2	24.3817	0	0	0	0	0	0.996404
comp72282_c0_seq1_2	36.3111	0	0	0	0	0	0.996404
comp72282_c1_seq1_2	25.2978	0	0	0	0	0	0.996404
comp72467_c0_seq1_2	25.6243	0	0	0	0	0	0.996404
comp72720_c0_seq1_2	30.8283	0	0	0	0	0	0.996404
comp72848_c0_seq2_2	12.5424	0	0	0	0	0	0.996404
comp73062_c0_seq1_2	41.7178	0	0	0	0	0	0.996404
comp73130_c5_seq1_2	9.616	0	0	0	0	0	0.996404
comp73303_c2_seq1_2	16.2088	0	0	0	0	0	0.996404
comp73434_c0_seq1_2	15.8492	0	0	0	0	0	0.996404
comp73694_c1_seq1_2	26.3788	0	0	0	0	0	0.996404
comp84738_c0_seq1_2	32.2659	0	0	0	0	0	0.996404
comp85434_c0_seq1_2	26.2816	0	0	0	0	0	0.996404
comp86753_c0_seq1_2	38.7094	0	0	0	0	0	0.996404
comp87510_c0_seq1_2	25.2518	0	0	0	0	0	0.996404
comp87629_c0_seq1_2	72.8445	0	0	0	0	0	0.996404
comp88691_c0_seq1_2	40.2119	0	0	0	0	0	0.996404
comp90367_c0_seq1_2	14.4525	0	0	0	0	0	0.996404
comp91504_c0_seq1_2	15.3249	0	0	0	0	0	0.996404
comp92413_c0_seq1_2	14.4481	0	0	0	0	0	0.996404
comp92876_c0_seq1_2	14.1501	0	0	0	0	0	0.996404
comp93677_c1_seq1_2	21.8193	0	0	0	0	0	0.996404
comp94205_c0_seq1_2	35.4937	0	0	0	0	0	0.996404
comp94252_c0_seq1_2	18.372	0	0	0	0	0	0.996404
comp94650_c0_seq1_2	22.4311	0	0	0	0	0	0.996404
comp95223_c0_seq1_2	23.6045	0	0	0	0	0	0.996404
comp95424_c0_seq1_2	26.9258	0	0	0	0	0	0.996404
comp97255_c0_seq1_2	20.6373	0	0	0	0	0	0.996404
comp97896_c0_seq1_2	22.1336	0	0	0	0	0	0.996404
comp98198_c0_seq1_2	31.0487	0	0	0	0	0	0.996404
comp98657_c0_seq1_2	9.90028	0	0	0	0	0	0.996404
comp98855_c0_seq1_2	10.4212	0	0	0	0	0	0.996404
comp99070_c0_seq1_2	22.792	0	1.31e-100	0	0	0	0.996404
comp99309_c0_seq1_2	13.1341	5.1e-82	0	0	0	0	0.996404
comp100266_c0_seq1_2	25.9648	0	0	0	0	0	0.996404
comp100311_c0_seq1_2	14.5911	0	0	0	0	0	0.996404
comp100827_c0_seq1_2	13.5627	0	0	0	0	0	0.996404
comp101075_c0_seq1_2	12.3732	0	0	0	0	0	0.996404
comp101173_c0_seq1_2	22.8742	0	0	0	0	0	0.996404
comp101209_c0_seq1_2	11.8488	0	0	0	0	0	0.996404
comp101318_c0_seq1_2	26.6156	0	0	0	0	0	0.996404
comp101452_c0_seq1_2	28.4936	0	0	0	0	0	0.996404
comp101497_c0_seq1_2	7.95681	0	0	0	0	0	0.996404
comp102271_c0_seq1_2	22.3372	1.59e-77	1.7e-74	0	2.01e-85	9.3e-84	0.996404
comp102473_c0_seq1_2	19.5355	0	0	0	0	0	0.996404
comp102713_c0_seq1_2	30.384	0	0	0	0	0	0.996404
comp102911_c0_seq1_2	19.9886	0	0	0	0	0	0.996404
comp102991_c0_seq1_2	12.1962	0	0	0	0	0	0.996404
comp103008_c0_seq1_2	26.3783	0	0	0	0	0	0.996404
comp103242_c0_seq1_2	18.1011	0	0	0	0	0	0.996404
comp103380_c0_seq1_2	24.507	0	0	0	0	0	0.996404
comp103847_c0_seq1_2	16.3014	0	0	0	0	0	0.996404
comp104014_c0_seq1_2	11.2031	0	0	0	0	0	0.996404
comp104105_c0_seq1_2	35.367	0	0	0	0	0	0.996404
comp104377_c0_seq1_2	26.5764	0	0	0	0	0	0.996404
comp104671_c0_seq1_2	10.2405	0	0	0	0	0	0.996404
comp104713_c0_seq1_2	10.3183	0	0	0	0	0	0.996404
comp105197_c0_seq1_2	30.2209	0	0	0	0	0	0.996404
comp105251_c0_seq1_2	12.0836	1.13e-74	0	1.07e-70	0	8.81e-86	0.996404
comp105257_c0_seq1_2	10.2522	0	0	0	0	0	0.996404
comp106526_c0_seq1_2	30.4507	0	0	0	0	0	0.996404
comp106782_c0_seq1_2	18.8109	0	0	0	0	0	0.996404
comp107942_c0_seq1_2	8.58502	0	0	0	0	0	0.996404
comp108213_c0_seq1_2	21.8498	0	0	0	0	0	0.996404
comp108517_c0_seq1_2	16.8782	0	0	0	0	0	0.996404
comp109401_c0_seq1_2	13.2191	0	0	0	0	0	0.996404
comp109516_c0_seq1_2	18.331	0	0	0	0	0	0.996404
comp110735_c0_seq1_2	14.8472	0	0	0	0	0	0.996404
comp111586_c0_seq1_2	16.6216	0	0	0	0	0	0.996404
comp111783_c0_seq1_2	11.5867	0	0	0	0	0	0.996404
comp111869_c0_seq1_2	8.40816	3.87e-25	4.99e-25	1.13e-26	0	0	0.996404
comp114384_c0_seq1_2	5.54798	0	0	0	0	0	0.996404
comp114849_c0_seq1_2	13.6475	0	0	0	0	0	0.996404
comp115274_c0_seq1_2	14.3324	0	0	0	0	0	0.996404
comp115691_c0_seq1_2	13.081	0	0	0	0	0	0.996404
comp116157_c0_seq1_2	27.4475	0	0	0	0	0	0.996404
comp116217_c0_seq1_2	22.2646	0	0	0	0	0	0.996404
comp117693_c0_seq1_2	32.7699	0	0	0	0	0	0.996404
comp118322_c0_seq1_2	61.0258	0	0	0	0	2.94e-20	0.996404
comp118756_c0_seq1_2	28.1321	0	0	0	0	0	0.996404
comp120006_c0_seq1_2	24.2041	0	0	0	0	0	0.996404
comp120717_c0_seq1_2	35.9435	0	0	0	0	0	0.996404
comp121641_c0_seq1_2	31.4285	0	0	0	0	0	0.996404
comp122876_c0_seq1_2	28.9937	0	0	0	0	0	0.996404
comp123171_c0_seq1_2	34.6722	0	0	0	0	0	0.996404
comp125653_c0_seq1_2	29.2219	0	0	0	0	0	0.996404
comp127345_c0_seq1_2	20.3771	0	0	0	0	0	0.996404
comp128846_c0_seq1_2	29.1488	0	0	0	0	0	0.996404
comp129462_c0_seq1_2	17.1343	0	0	0	0	0	0.996404
comp131426_c0_seq1_2	24.0515	0	0	0	0	0	0.996404
comp131937_c0_seq1_2	31.2384	0	0	0	0	0	0.996404
comp132769_c0_seq1_2	24.5059	0	0	0	0	0	0.996404
comp134490_c0_seq1_2	24.0093	0	0	0	0	0	0.996404
comp134723_c0_seq1_2	28.8605	0	0	3.77e-89	0	0	0.996404
comp135292_c0_seq1_2	34.8506	0	0	0	0	0	0.996404
comp136625_c0_seq1_2	26.385	0	0	0	0	0	0.996404
comp140919_c0_seq1_2	38.174	0	0	0	0	0	0.996404
comp145359_c0_seq1_2	23.2037	0	0	0	0	0	0.996404
comp146328_c0_seq1_2	29.5257	0	0	0	0	0	0.996404
comp149519_c0_seq1_2	25.9724	0	0	0	0	0	0.996404
comp150615_c0_seq1_2	20.1754	0	0	0	0	0	0.996404
comp173586_c0_seq1_2	23.8385	0	0	0	0	0	0.996404
comp32514_c0_seq1_2	19.5461	0	0	0	0	0	0.996404
comp32707_c0_seq1_2	10.4875	0	0	0	0	0	0.996404
comp32727_c0_seq1_2	12.1961	0	0	0	0	0	0.996404
comp32831_c1_seq1_2	38.6923	0	0	0	0	0	0.996404
comp33573_c1_seq1_2	11.8764	0	0	0	0	0	0.996404
comp33978_c1_seq1_2	6.29209	0	0	0	0	0	0.996404
comp35260_c1_seq1_2	31.7031	0	0	0	0	0	0.996404
comp35524_c0_seq1_2	39.8726	0	0	0	0	0	0.996404
comp36843_c0_seq1_2	24.6279	0	0	0	0	0	0.996404
comp37459_c1_seq1_2	16.7134	0	0	0	0	0	0.996404
comp37728_c0_seq1_2	66.7431	0	0	0	0	0	0.996404
comp37785_c1_seq1_2	80.4631	0	0	0	0	0	0.996404
comp37857_c0_seq1_2	30.0812	0	0	0	0	0	0.996404
comp37883_c0_seq1_2	44.5144	0	0	0	0	0	0.996404
comp37962_c1_seq1_2	16.6032	0	0	0	0	0	0.996404
comp38159_c1_seq1_2	41.983	0	0	0	0	0	0.996404
comp39034_c0_seq1_2	30.7765	0	0	0	0	0	0.996404
comp39491_c1_seq1_2	48.9937	0	0	0	0	0	0.996404
comp39499_c1_seq1_2	88.9942	0	0	0	0	0	0.996404
comp39718_c1_seq1_2	19.9419	0	0	0	0	0	0.996404
comp39758_c1_seq1_2	27.6931	0	0	0	0	0	0.996404
comp40047_c0_seq1_2	23.057	0	0	6.93e-102	0	7.41e-98	0.996404
comp40238_c0_seq1_2	11.6143	0	0	0	0	0	0.996404
comp40281_c0_seq1_2	22.0954	0	0	0	0	0	0.996404
comp40296_c1_seq1_2	23.3179	0	0	0	0	0	0.996404
comp40312_c1_seq1_2	9.0544	0	0	0	0	0	0.996404
comp40353_c0_seq1_2	26.8058	0	0	0	0	0	0.996404
comp40361_c0_seq1_2	10.0344	0	0	0	0	0	0.996404
comp40414_c0_seq1_2	10.1758	0	0	0	0	0	0.996404
comp40434_c0_seq1_2	13.529	0	0	0	0	0	0.996404
comp40671_c0_seq1_2	6.78282	0	0	0	0	0	0.996404
comp40780_c0_seq1_2	15.1866	0	0	0	0	0	0.996404
comp41013_c0_seq1_2	7.89919	4.77e-25	6.02e-55	0	0	0	0.996404
comp41102_c0_seq1_2	8.50098	0	0	0	0	0	0.996404
comp41180_c1_seq1_2	18.8644	0	0	0	0	0	0.996404
comp41590_c0_seq1_2	10.1331	0	0	0	0	0	0.996404
comp41649_c0_seq1_2	18.0409	0	0	0	0	0	0.996404
comp41759_c0_seq1_2	19.1614	0	0	0	0	0	0.996404
comp41939_c1_seq1_2	11.839	0	0	0	0	0	0.996404
comp42051_c0_seq1_2	18.2151	0	0	0	0	0	0.996404
comp42071_c0_seq1_2	12.5249	0	0	0	0	0	0.996404
comp42512_c0_seq1_2	29.1005	0	0	0	0	0	0.996404
comp42556_c1_seq1_2	35.9232	0	0	0	0	0	0.996404
comp42828_c1_seq1_2	13.7477	0	0	0	0	0	0.996404
comp42836_c1_seq1_2	28.1817	0	0	0	0	0	0.996404
comp42873_c1_seq1_2	19.3909	0	0	0	0	0	0.996404
comp43068_c1_seq1_2	20.6867	0	0	0	0	0	0.996404
comp43103_c0_seq1_2	6.30038	0	0	0	0	0	0.996404
comp43390_c0_seq1_2	22.9313	0	0	0	0	0	0.996404
comp43502_c0_seq1_2	20.8343	0	0	0	0	0	0.996404
comp43717_c0_seq1_2	11.2601	0	0	0	0	0	0.996404
comp43750_c0_seq1_2	19.9583	0	1.93e-98	0	0	0	0.996404
comp43824_c0_seq1_2	12.8202	0	0	0	0	0	0.996404
comp43884_c0_seq1_2	23.4777	0	0	0	0	0	0.996404
comp43939_c0_seq1_2	11.8865	0	0	0	0	0	0.996404
comp43967_c1_seq1_2	20.3002	0	0	0	0	0	0.996404
comp44052_c1_seq1_2	37.6386	0	0	0	0	0	0.996404
comp44112_c0_seq1_2	7.70662	0	0	0	0	0	0.996404
comp44123_c0_seq1_2	17.5718	7e-80	3.63e-86	1.23e-84	8.84e-107	0	0.996404
comp44226_c1_seq1_2	22.4952	0	0	0	0	0	0.996404
comp44339_c1_seq1_2	19.6959	0	0	0	0	0	0.996404
comp44422_c1_seq1_2	13.4819	0	0	0	0	0	0.996404
comp44444_c1_seq1_2	17.1138	0	0	0	0	0	0.996404
comp44507_c0_seq1_2	11.9009	0	0	0	0	0	0.996404
comp44659_c0_seq1_2	17.0782	0	0	0	0	0	0.996404
comp45348_c0_seq1_2	18.2684	0	0	0	0	0	0.996404
comp46873_c1_seq1_2	19.1995	0	0	0	0	0	0.996404
comp47136_c0_seq1_2	16.4355	0	0	0	0	0	0.996404
comp48395_c0_seq1_2	22.9979	0	0	0	0	0	0.996404
comp49559_c0_seq1_2	9.10018	0	0	0	0	0	0.996404
comp55944_c1_seq1_2	6.7713	0	0	0	0	0	0.996404
comp58055_c0_seq1_2	28.5153	0	0	0	0	0	0.996404
comp58094_c1_seq1_2	65.8418	0	0	0	0	0	0.996404
comp58992_c0_seq1_2	38.1812	0	0	0	0	0	0.996404
comp59701_c0_seq1_2	36.2579	0	0	0	0	0	0.996404
comp62059_c0_seq1_2	13.4571	0	0	0	0	0	0.996404
comp63958_c0_seq1_2	12.0709	0	0	0	0	0	0.996404
comp64020_c0_seq1_2	9.42948	0	0	0	0	0	0.996404
comp65415_c2_seq1_2	31.3599	0	0	0	0	0	0.996404
comp65495_c0_seq1_2	8.27929	0	0	0	0	0	0.996404
comp65637_c0_seq1_2	11.5702	8.66e-18	8.09e-18	1.14e-26	0	7.41e-28	0.996404
comp65800_c0_seq1_2	6.90172	0	0	0	0	0	0.996404
comp66058_c1_seq1_2	13.4945	0	0	0	0	0	0.996404
comp66083_c1_seq1_2	7.79186	0	0	0	0	0	0.996404
comp66488_c0_seq1_2	19.9539	0	0	0	0	0	0.996404
comp66496_c1_seq1_2	7.71955	0	0	0	0	0	0.996404
comp66684_c0_seq1_2	86.5892	0	0	0	0	0	0.996404
comp66731_c0_seq1_2	6.86757	0	0	0	0	0	0.996404
comp66982_c2_seq1_2	15.1903	0	0	0	0	0	0.996404
comp67674_c1_seq1_2	33.7963	0	0	0	0	0	0.996404
comp68107_c0_seq1_2	12.3619	0	0	0	0	0	0.996404
comp68169_c1_seq1_2	12.9487	0	0	0	0	0	0.996404
comp68705_c0_seq1_2	22.7248	0	0	0	0	0	0.996404
comp68705_c1_seq1_2	23.4253	0	0	0	0	0	0.996404
comp68840_c1_seq1_2	34.4866	0	0	0	0	0	0.996404
comp68841_c0_seq1_2	29.0672	0	0	0	0	0	0.996404
comp68920_c1_seq1_2	30.5997	0	0	0	0	0	0.996404
comp69102_c1_seq2_2	10.3997	0	0	0	0	0	0.996404
comp69140_c0_seq1_2	11.6792	0	0	0	0	0	0.996404
comp69159_c3_seq1_2	30.705	0	0	0	0	0	0.996404
comp69324_c0_seq1_2	6.48667	0	0	0	0	0	0.996404
comp69901_c2_seq1_2	16.5628	0	0	0	0	0	0.996404
comp69924_c0_seq1_2	10.7348	0	0	0	0	0	0.996404
comp69930_c0_seq1_2	13.1457	0	0	0	0	0	0.996404
comp69930_c1_seq1_2	10.3043	0	0	0	0	0	0.996404
comp69951_c2_seq1_2	38.1298	0	0	0	2.19e-106	0	0.996404
comp70022_c1_seq1_2	22.5503	0	0	0	0	0	0.996404
comp70210_c0_seq1_2	22.1718	0	0	0	0	0	0.996404
comp70379_c1_seq1_2	17.8504	0	0	0	0	0	0.996404
comp70442_c0_seq2_2	9.05231	0	0	0	0	0	0.996404
comp70451_c0_seq1_2	13.683	0	0	0	0	0	0.996404
comp70452_c2_seq1_2	23.4738	0	0	0	0	0	0.996404
comp70649_c0_seq1_2	85.0989	0	0	0	0	0	0.996404
comp70694_c1_seq1_2	23.6819	0	0	0	0	0	0.996404
comp71971_c0_seq1_2	27.9873	0	0	0	0	0	0.996404
comp71977_c1_seq1_2	10.3998	7.03e-100	2.06e-117	0	0	0	0.996404
comp72066_c0_seq1_2	11.8794	0	0	0	0	0	0.996404
comp72686_c0_seq1_2	21.6262	0	0	0	0	0	0.996404
comp72713_c0_seq1_2	32.8511	0	0	0	0	0	0.996404
comp73048_c2_seq1_2	25.7719	0	0	0	0	0	0.996404
comp73101_c0_seq1_2	23.7632	0	0	0	0	0	0.996404
comp73153_c0_seq1_2	9.01416	0	0	0	0	0	0.996404
comp73230_c1_seq1_2	12.4027	0	0	0	0	0	0.996404
comp73256_c3_seq1_2	7.96451	0	0	0	0	0	0.996404
comp81448_c0_seq1_2	54.3694	0	0	0	6.1e-89	0	0.996404
comp81540_c0_seq1_2	21.6732	0	0	0	0	0	0.996404
comp81683_c0_seq1_2	55.3425	0	0	0	0	0	0.996404
comp83349_c0_seq1_2	42.9111	0	2.45e-25	0	0	0	0.996404
comp84860_c0_seq1_2	57.3651	0	0	0	0	2.18e-98	0.996404
comp84955_c0_seq1_2	69.4176	0	0	0	0	0	0.996404
comp85300_c0_seq1_2	55.5518	0	0	0	0	0	0.996404
comp87331_c0_seq1_2	36.7186	0	0	0	0	0	0.996404
comp87358_c0_seq1_2	15.9268	0	0	0	0	0	0.996404
comp88069_c0_seq1_2	28.3336	0	0	0	0	0	0.996404
comp88851_c0_seq1_2	35.9177	0	2.27e-31	0	5.25e-19	0	0.996404
comp89007_c0_seq1_2	45.0073	0	0	0	0	0	0.996404
comp89180_c0_seq1_2	33.9194	0	0	0	0	0	0.996404
comp89407_c0_seq1_2	18.5145	1.41e-100	8.77e-99	0	2.05e-102	0	0.996404
comp90296_c0_seq1_2	21.2319	0	0	0	0	0	0.996404
comp90634_c0_seq1_2	12.0306	0	0	0	0	0	0.996404
comp90859_c0_seq1_2	93.7702	0	0	0	0	0	0.996404
comp91697_c0_seq1_2	21.9525	0	0	0	0	0	0.996404
comp91811_c0_seq1_2	15.285	0	0	0	0	0	0.996404
comp92170_c0_seq1_2	28.2404	0	0	0	0	0	0.996404
comp92833_c0_seq1_2	38.3063	0	0	0	0	0	0.996404
comp92892_c0_seq1_2	17.7477	0	0	0	0	0	0.996404
comp92905_c0_seq1_2	29.9672	0	0	0	0	0	0.996404
comp93070_c0_seq1_2	28.7103	0	0	0	0	0	0.996404
comp93583_c0_seq1_2	13.0188	0	0	0	0	0	0.996404
comp93784_c0_seq1_2	20.4087	0	2.9e-114	0	2.28e-123	0	0.996404
comp93846_c0_seq1_2	12.9896	0	0	0	0	0	0.996404
comp93920_c0_seq1_2	11.3225	0	0	0	0	0	0.996404
comp94940_c0_seq1_2	28.192	0	0	0	0	0	0.996404
comp95230_c0_seq1_2	15.9322	0	0	0	0	0	0.996404
comp95260_c0_seq1_2	14.1303	0	0	0	0	0	0.996404
comp95558_c0_seq1_2	28.1284	0	0	0	0	0	0.996404
comp96193_c0_seq1_2	26.1455	0	0	0	0	0	0.996404
comp96650_c0_seq1_2	18.923	0	0	0	0	0	0.996404
comp97245_c0_seq1_2	19.3472	0	0	0	0	0	0.996404
comp97582_c0_seq1_2	36.8144	0	0	0	0	0	0.996404
comp97838_c0_seq1_2	10.2556	0	0	0	0	0	0.996404
comp98343_c0_seq1_2	33.8518	0	0	0	0	0	0.996404
comp98413_c0_seq1_2	5.28115	0	0	0	0	0	0.996404
comp98610_c0_seq1_2	18.6417	0	0	0	0	0	0.996404
comp98717_c0_seq1_2	9.40567	0	0	0	0	0	0.996404
comp98765_c0_seq1_2	34.8922	2.56e-113	0	0	0	0	0.996404
comp98784_c0_seq1_2	17.7227	0	0	0	0	0	0.996404
comp98789_c0_seq1_2	40.088	2.37e-82	8.02e-83	3.86e-77	0	0	0.996404
comp98796_c0_seq1_2	16.5787	0	0	0	0	0	0.996404
comp98908_c0_seq1_2	18.9899	0	0	0	0	0	0.996404
comp99870_c0_seq1_2	19.0853	0	0	0	0	0	0.996404
comp99900_c0_seq1_2	22.9649	0	0	0	0	0	0.996404
CL12864Contig1	12.3641	0	0	0	0	0	0.996404
comp100273_c0_seq1_2	19.2679	0	0	0	0	0	0.996404
comp100722_c0_seq1_2	9.82142	0	0	0	0	0	0.996404
comp100868_c0_seq1_2	7.99274	0	0	0	0	0	0.996404
comp101176_c0_seq1_2	36.84	0	1.93e-74	0	0	0	0.996404
comp101177_c0_seq1_2	18.7297	0	0	0	0	0	0.996404
comp101333_c0_seq1_2	18.5	4.87e-89	0	2.91e-86	0	1.21e-91	0.996404
comp101734_c0_seq1_2	16.4141	0	0	0	0	0	0.996404
comp102104_c0_seq1_2	52.6511	0	0	0	0	0	0.996404
comp102180_c0_seq1_2	8.83683	0	0	0	0	0	0.996404
comp102207_c0_seq1_2	11.1822	0	0	0	0	0	0.996404
comp102270_c0_seq1_2	18.3686	0	0	0	0	0	0.996404
comp102303_c0_seq1_2	50.632	0	0	0	0	0	0.996404
comp102458_c0_seq1_2	10.885	0	0	0	0	0	0.996404
comp102997_c0_seq1_2	19.5878	0	0	0	0	0	0.996404
comp103284_c0_seq1_2	32.8695	0	0	0	0	0	0.996404
comp103323_c0_seq1_2	9.94283	0	0	0	0	0	0.996404
comp103379_c0_seq1_2	18.0654	0	0	0	0	0	0.996404
comp103505_c0_seq1_2	23.2241	7.64e-102	0	0	0	6.14e-102	0.996404
comp103553_c0_seq1_2	17.5513	0	0	0	0	0	0.996404
comp104093_c0_seq1_2	13.707	0	0	0	0	0	0.996404
comp104217_c0_seq1_2	22.2192	0	0	0	0	0	0.996404
comp104715_c0_seq1_2	65.1849	0	0	0	0	0	0.996404
comp104770_c0_seq1_2	29.2987	0	0	0	0	0	0.996404
comp105142_c0_seq1_2	17.1191	0	0	5.52e-97	0	0	0.996404
comp105179_c0_seq1_2	18.051	0	0	0	0	0	0.996404
comp105578_c0_seq1_2	9.77428	0	0	0	0	0	0.996404
comp105824_c0_seq1_2	12.4456	0	0	0	0	0	0.996404
comp106243_c0_seq1_2	27.2326	0	0	0	0	0	0.996404
comp106335_c0_seq1_2	9.32188	0	0	0	0	0	0.996404
comp106587_c0_seq1_2	29.4053	0	0	0	0	0	0.996404
comp106752_c0_seq1_2	13.5183	0	0	0	0	0	0.996404
comp106845_c0_seq1_2	27.3185	0	0	0	0	0	0.996404
comp107158_c0_seq1_2	24.663	0	0	0	0	0	0.996404
comp107371_c0_seq1_2	7.54608	0	0	0	0	0	0.996404
comp107528_c0_seq1_2	7.09973	0	0	0	0	0	0.996404
comp107609_c0_seq1_2	9.10046	0	0	0	0	0	0.996404
comp108535_c0_seq1_2	10.3447	0	0	0	0	0	0.996404
comp108695_c0_seq1_2	18.3318	0	0	0	0	0	0.996404
comp109514_c0_seq1_2	8.32636	0	0	0	0	0	0.996404
comp109702_c0_seq1_2	23.2115	0	0	0	0	0	0.996404
comp110203_c0_seq1_2	33.9225	0	0	0	0	0	0.996404
comp110557_c0_seq1_2	17.4114	0	0	0	0	1.84e-93	0.996404
comp110776_c0_seq1_2	30.4162	8.57e-52	4.14e-36	1.29e-36	0	8.07e-23	0.996404
comp110944_c0_seq1_2	14.7155	0	0	0	0	0	0.996404
comp111296_c0_seq1_2	10.3269	0	0	0	0	0	0.996404
comp112600_c0_seq1_2	9.58615	0	0	0	0	0	0.996404
comp113489_c0_seq1_2	27.4637	0	0	0	0	0	0.996404
comp113501_c0_seq1_2	24.4871	0	0	0	0	0	0.996404
comp113525_c0_seq1_2	15.9706	0	0	0	0	0	0.996404
comp114308_c0_seq1_2	8.21095	0	0	0	0	0	0.996404
comp115320_c0_seq1_2	11.1472	0	0	0	0	0	0.996404
comp115546_c0_seq1_2	10.4006	0	0	0	0	0	0.996404
comp116518_c0_seq1_2	26.9864	0	0	0	0	0	0.996404
comp117114_c0_seq1_2	55.0909	0	0	0	0	0	0.996404
comp117679_c0_seq1_2	10.7361	0	0	0	0	0	0.996404
comp117686_c0_seq1_2	57.6238	0	0	0	0	0	0.996404
comp117864_c0_seq1_2	13.3233	0	0	0	0	0	0.996404
comp119043_c0_seq1_2	32.2188	0	0	0	0	0	0.996404
comp119559_c0_seq1_2	32.333	0	0	0	0	0	0.996404
comp120134_c0_seq1_2	45.2058	0	0	0	0	0	0.996404
comp120621_c0_seq1_2	62.39	0	0	0	0	0	0.996404
comp120682_c0_seq1_2	47.7257	0	0	0	0	0	0.996404
comp121139_c0_seq1_2	36.1175	0	0	0	0	0	0.996404
comp121142_c0_seq1_2	9.59182	0	0	0	0	0	0.996404
comp121936_c0_seq1_2	26.1383	0	0	0	0	0	0.996404
comp122540_c0_seq1_2	36.5395	0	0	0	0	0	0.996404
comp122678_c0_seq1_2	24.4176	0	0	0	0	0	0.996404
comp122818_c0_seq1_2	10.3209	0	0	0	0	0	0.996404
comp122836_c0_seq1_2	22.7823	0	0	0	0	0	0.996404
comp122922_c0_seq1_2	11.9729	0	0	0	0	0	0.996404
comp123490_c0_seq1_2	30.729	0	0	0	0	0	0.996404
comp123561_c0_seq1_2	15.674	0	0	0	0	0	0.996404
comp124531_c0_seq1_2	46.2511	0	0	0	0	0	0.996404
comp124547_c0_seq1_2	22.3746	0	0	0	0	0	0.996404
comp125472_c0_seq1_2	9.03835	0	0	0	0	0	0.996404
comp125802_c0_seq1_2	27.3381	0	0	0	0	0	0.996404
comp125890_c0_seq1_2	22.505	0	0	0	0	0	0.996404
comp125996_c0_seq1_2	19.1122	0	0	0	0	0	0.996404
comp127389_c0_seq1_2	12.769	0	0	0	0	0	0.996404
comp127675_c0_seq1_2	23.9454	0	0	0	0	0	0.996404
comp127933_c0_seq1_2	18.0266	0	0	0	0	0	0.996404
comp128448_c0_seq1_2	13.0894	0	0	0	0	0	0.996404
comp130911_c0_seq1_2	16.2399	0	0	0	0	0	0.996404
comp132036_c0_seq1_2	35.6427	0	0	0	0	0	0.996404
comp133571_c0_seq1_2	29.9204	0	0	0	0	0	0.996404
comp135796_c0_seq1_2	14.2508	0	0	0	0	0	0.996404
comp136528_c0_seq1_2	52.3266	0	0	0	0	0	0.996404
comp136729_c0_seq1_2	26.5532	0	0	0	0	0	0.996404
comp137266_c0_seq1_2	15.6634	0	0	0	0	0	0.996404
comp137387_c0_seq1_2	7.83912	0	0	0	0	0	0.996404
comp137894_c0_seq1_2	20.0664	0	0	0	0	0	0.996404
comp138485_c0_seq1_2	22.5819	0	0	0	0	0	0.996404
comp142304_c0_seq1_2	33.2617	0	0	0	0	0	0.996404
comp142782_c0_seq1_2	26.0535	0	0	0	0	0	0.996404
comp143477_c0_seq1_2	30.412	0	0	0	0	0	0.996404
comp147258_c0_seq1_2	26.7047	0	0	0	0	0	0.996404
comp156193_c0_seq1_2	21.084	0	0	0	0	0	0.996404
comp169413_c0_seq1_2	32.9826	0	0	0	0	0	0.996404
comp31676_c1_seq1_2	13.7363	0	0	0	0	0	0.996404
comp31876_c0_seq1_2	9.273	0	0	0	0	0	0.996404
comp33196_c0_seq1_2	8.42046	0	0	0	0	0	0.996404
comp33443_c1_seq1_2	30.813	0	0	0	0	0	0.996404
comp35101_c1_seq1_2	26.6745	0	0	0	0	0	0.996404
comp35559_c0_seq3_2	10.9082	0	0	0	0	0	0.996404
comp35852_c0_seq1_2	27.0354	0	0	0	0	0	0.996404
comp35951_c0_seq1_2	9.92472	0	0	0	0	0	0.996404
comp35970_c1_seq1_2	24.5832	0	0	0	0	0	0.996404
comp36548_c0_seq1_2	18.4783	0	0	0	0	0	0.996404
comp36659_c1_seq1_2	22.2682	0	0	0	0	0	0.996404
comp37047_c0_seq1_2	35.3101	0	0	0	0	0	0.996404
comp37320_c1_seq1_2	39.6182	0	0	0	0	0	0.996404
comp37340_c0_seq1_2	35.1249	0	0	0	0	0	0.996404
comp37359_c0_seq1_2	23.7577	0	0	0	0	0	0.996404
comp37368_c1_seq1_2	14.8731	0	0	0	0	0	0.996404
comp37500_c0_seq1_2	9.17603	0	0	0	0	0	0.996404
comp37728_c1_seq1_2	57.2006	0	0	0	0	0	0.996404
comp37808_c0_seq1_2	19.4789	0	0	0	0	0	0.996404
comp37926_c1_seq1_2	102.253	0	0	0	0	0	0.996404
comp39234_c0_seq1_2	43.0593	0	0	0	0	0	0.996404
comp39685_c1_seq1_2	84.6114	0	0	0	0	0	0.996404
comp39964_c0_seq1_2	16.0443	0	0	0	0	0	0.996404
comp40211_c0_seq1_2	27.1039	0	0	0	0	0	0.996404
comp40632_c0_seq2_2	13.1413	0	0	0	0	0	0.996404
comp40743_c0_seq1_2	13.051	0	0	0	0	0	0.996404
comp40778_c1_seq1_2	15.2551	0	0	0	0	0	0.996404
comp40785_c0_seq1_2	20.9982	0	0	0	0	0	0.996404
comp41587_c0_seq1_2	8.82937	0	0	0	0	0	0.996404
comp41622_c1_seq1_2	34.4325	0	0	0	0	0	0.996404
comp41666_c0_seq2_2	11.3323	0	0	0	0	0	0.996404
comp41839_c0_seq1_2	8.96652	0	0	0	0	0	0.996404
comp41930_c1_seq1_2	17.873	0	0	0	0	0	0.996404
comp42080_c0_seq1_2	18.5611	0	0	0	0	0	0.996404
comp42172_c0_seq1_2	25.1693	0	0	0	0	0	0.996404
comp42173_c0_seq1_2	17.066	0	0	0	0	0	0.996404
comp42262_c1_seq1_2	23.3845	5.94e-82	4.3e-99	0	4.09e-108	1.88e-89	0.996404
comp42277_c0_seq1_2	9.36303	0	0	0	0	0	0.996404
comp42329_c0_seq1_2	14.7738	0	0	0	0	0	0.996404
comp42334_c0_seq1_2	38.8291	0	0	0	0	0	0.996404
comp42350_c0_seq1_2	19.9949	0	0	0	0	0	0.996404
comp42376_c0_seq1_2	16.382	0	0	0	0	0	0.996404
comp42442_c0_seq1_2	17.7844	0	0	0	0	0	0.996404
comp42565_c0_seq1_2	17.6022	0	0	0	0	0	0.996404
comp42751_c0_seq1_2	22.1086	0	0	0	0	0	0.996404
comp42982_c0_seq1_2	17.9874	0	0	0	0	0	0.996404
comp42990_c0_seq1_2	27.674	0	0	0	0	0	0.996404
comp42990_c1_seq1_2	81.6778	0	0	0	0	0	0.996404
comp42996_c0_seq1_2	18.4139	0	0	0	0	0	0.996404
comp43008_c0_seq1_2	24.4693	0	0	0	0	0	0.996404
comp43055_c1_seq1_2	16.3147	0	0	0	0	0	0.996404
comp43221_c1_seq1_2	42.086	0	0	0	0	0	0.996404
comp43391_c0_seq1_2	10.5226	0	0	0	0	0	0.996404
comp43457_c0_seq1_2	26.7888	0	0	0	0	0	0.996404
comp43468_c1_seq1_2	46.294	0	0	0	0	0	0.996404
comp43549_c1_seq1_2	14.1673	0	0	0	0	0	0.996404
comp43845_c0_seq1_2	17.0077	0	0	0	0	0	0.996404
comp43906_c0_seq1_2	15.6428	1.13e-90	0	0	0	5.95e-72	0.996404
comp43978_c0_seq1_2	19.1767	0	0	0	0	0	0.996404
comp44231_c1_seq1_2	24.8783	0	0	0	0	0	0.996404
comp44240_c0_seq1_2	13.7493	0	0	0	0	0	0.996404
comp44286_c0_seq1_2	7.66029	0	0	4.33e-101	0	0	0.996404
comp44322_c1_seq1_2	10.5326	0	0	0	0	0	0.996404
comp44337_c1_seq1_2	13.8256	0	0	0	0	0	0.996404
comp44381_c0_seq1_2	24.6389	0	0	0	0	0	0.996404
comp44382_c0_seq1_2	17.8799	0	0	0	0	0	0.996404
comp44449_c0_seq1_2	11.3186	0	0	0	0	0	0.996404
comp44456_c1_seq1_2	21.5616	0	0	0	0	0	0.996404
comp44496_c0_seq1_2	40.3224	0	0	0	0	0	0.996404
comp44531_c0_seq1_2	30.3983	0	0	0	0	0	0.996404
comp44539_c0_seq1_2	26.0993	0	0	0	0	0	0.996404
comp44556_c1_seq1_2	15.3541	0	0	7.07e-102	0	4.04e-118	0.996404
comp45250_c0_seq1_2	25.1949	0	0	0	0	0	0.996404
comp45512_c0_seq1_2	17.457	0	0	0	0	0	0.996404
comp50736_c0_seq1_2	25.0837	0	0	0	0	0	0.996404
comp57060_c0_seq1_2	10.1943	0	0	0	0	0	0.996404
comp60049_c0_seq1_2	13.7916	0	0	0	0	0	0.996404
comp65491_c1_seq1_2	27.732	0	0	0	0	0	0.996404
comp65591_c0_seq1_2	12.6622	0	0	0	0	0	0.996404
comp65625_c1_seq1_2	29.0077	0	0	0	0	0	0.996404
comp65710_c2_seq1_2	8.2648	0	0	0	0	0	0.996404
comp66011_c0_seq1_2	39.7587	0	0	0	0	0	0.996404
comp66060_c0_seq1_2	12.8809	0	0	0	0	0	0.996404
comp66272_c1_seq1_2	13.6857	0	0	0	0	0	0.996404
comp66395_c0_seq1_2	26.9312	0	0	0	0	0	0.996404
comp67044_c1_seq1_2	16.371	0	0	0	0	0	0.996404
comp68071_c1_seq1_2	24.3052	0	0	0	0	0	0.996404
comp68203_c2_seq1_2	12.8423	0	0	0	0	0	0.996404
comp68403_c0_seq1_2	14.4878	0	0	0	0	0	0.996404
comp68671_c1_seq1_2	13.6668	0	0	0	0	0	0.996404
comp68699_c0_seq1_2	12.8311	0	0	1.26e-98	0	0	0.996404
comp69339_c0_seq1_2	16.8249	0	0	0	0	0	0.996404
comp69537_c1_seq1_2	7.25117	0	0	0	0	0	0.996404
comp69549_c0_seq2_2	14.794	0	0	0	0	0	0.996404
comp69777_c0_seq1_2	9.91577	0	0	0	0	0	0.996404
comp69791_c2_seq1_2	5.26914	0	0	0	0	0	0.996404
comp69934_c0_seq1_2	19.8204	0	0	0	0	0	0.996404
comp70052_c1_seq1_2	34.8932	0	0	0	0	0	0.996404
comp70274_c1_seq1_2	10.1296	0	0	0	0	0	0.996404
comp70407_c0_seq1_2	18.9853	0	0	0	0	0	0.996404
comp70407_c1_seq1_2	17.8873	0	0	0	0	0	0.996404
comp70543_c3_seq1_2	20.4782	0	0	0	0	1.21e-91	0.996404
comp70550_c0_seq1_2	32.3489	0	0	0	0	1.4e-77	0.996404
comp70654_c0_seq1_2	19.5735	0	0	0	0	0	0.996404
comp70790_c2_seq1_2	36.7837	1.56e-25	1.24e-27	9.59e-28	1.69e-86	6.28e-74	0.996404
comp71131_c2_seq1_2	89.6573	0	0	0	0	0	0.996404
comp71389_c0_seq1_2	14.1753	0	0	0	0	0	0.996404
comp71428_c5_seq1_2	15.0929	0	0	0	0	0	0.996404
comp71590_c3_seq1_2	18.4277	0	0	0	0	0	0.996404
comp71620_c3_seq1_2	19.1051	0	0	0	0	0	0.996404
comp71724_c1_seq1_2	18.9962	0	0	0	0	0	0.996404
comp71848_c1_seq1_2	22.9109	0	0	0	0	0	0.996404
comp72270_c2_seq1_2	28.8074	0	0	9.67e-95	0	1.38e-91	0.996404
comp72603_c2_seq1_2	36.9887	0	0	0	0	0	0.996404
comp72756_c0_seq1_2	20.5567	0	0	0	0	0	0.996404
comp72898_c0_seq1_2	34.4709	1.85e-113	0	0	1.49e-81	0	0.996404
comp73257_c3_seq1_2	17.9892	0	0	0	0	0	0.996404
comp73519_c0_seq1_2	59.202	0	0	0	0	0	0.996404
comp73519_c1_seq2_2	21.9412	0	0	0	0	0	0.996404
comp73542_c0_seq1_2	9.91423	0	0	0	0	0	0.996404
comp73632_c1_seq1_2	14.1157	0	0	0	0	0	0.996404
comp73765_c0_seq1_2	14.7388	0	0	0	0	0	0.996404
comp75711_c0_seq1_2	62.9432	0	0	0	0	0	0.996404
comp76611_c0_seq1_2	38.4489	0	0	0	0	0	0.996404
comp82619_c0_seq1_2	25.5681	0	0	0	0	0	0.996404
comp83093_c0_seq1_2	24.3826	0	4.15e-85	0	5.41e-28	0	0.996404
comp83204_c0_seq1_2	150.862	0	0	0	0	0	0.996404
comp83994_c0_seq1_2	13.6029	0	0	0	0	0	0.996404
comp84262_c0_seq1_2	64.165	0	0	0	0	0	0.996404
comp85512_c0_seq1_2	50.136	0	0	0	0	0	0.996404
comp87468_c0_seq1_2	39.718	3.18e-82	0	0	0	3.39e-99	0.996404
comp87588_c0_seq1_2	47.5237	0	0	0	0	0	0.996404
comp87660_c0_seq1_2	30.2854	0	0	0	0	0	0.996404
comp88019_c0_seq1_2	14.4363	0	0	0	0	0	0.996404
comp88183_c0_seq1_2	36.6573	0	0	0	0	0	0.996404
comp88875_c0_seq1_2	32.5477	0	0	0	0	0	0.996404
comp88891_c0_seq1_2	31.6436	0	0	0	0	0	0.996404
comp89494_c0_seq1_2	93.5596	0	0	0	0	0	0.996404
comp89789_c0_seq1_2	29.4483	0	2.12e-79	8.61e-77	0	4.96e-88	0.996404
comp89923_c0_seq1_2	14.0968	0	0	0	0	0	0.996404
comp90566_c0_seq1_2	20.5185	0	0	2.36e-94	0	0	0.996404
comp90826_c0_seq1_2	31.241	0	0	0	0	0	0.996404
comp90949_c0_seq1_2	34.5733	0	0	0	0	0	0.996404
comp91442_c0_seq1_2	38.4325	0	0	0	0	0	0.996404
comp92207_c0_seq1_2	13.1222	0	0	1.89e-99	0	4.07e-92	0.996404
comp92335_c0_seq1_2	31.588	0	0	0	0	0	0.996404
comp92509_c0_seq1_2	21.4042	0	0	0	0	0	0.996404
comp92555_c0_seq1_2	9.95886	0	0	0	0	0	0.996404
comp92570_c0_seq1_2	17.3424	1.15e-96	1.55e-90	0	0	1.37e-94	0.996404
comp92700_c0_seq1_2	27.9472	0	0	0	0	0	0.996404
comp92773_c0_seq1_2	47.7783	0	0	0	0	0	0.996404
comp93110_c0_seq1_2	32.2407	0	0	0	0	0	0.996404
comp93292_c0_seq1_2	17.2005	0	0	0	0	0	0.996404
comp93748_c0_seq1_2	18.9396	0	0	0	0	0	0.996404
comp95833_c0_seq1_2	80.6054	0	0	0	0	0	0.996404
comp95876_c0_seq1_2	16.3207	0	0	0	0	0	0.996404
comp96677_c0_seq1_2	29.4592	0	0	0	0	0	0.996404
comp96690_c0_seq1_2	16.3104	0	0	0	0	0	0.996404
comp97027_c1_seq1_2	22.0843	0	0	0	0	0	0.996404
comp97221_c0_seq1_2	11.6178	0	0	0	0	0	0.996404
comp98181_c0_seq1_2	9.49107	0	0	0	0	0	0.996404
comp98907_c0_seq1_2	27.3714	0	0	0	0	0	0.996404
comp98983_c0_seq1_2	38.936	0	0	0	0	0	0.996404
comp99328_c0_seq1_2	15.9825	0	0	0	0	0	0.996404
comp99529_c0_seq1_2	16.7517	0	0	0	0	0	0.996404
comp99634_c0_seq1_2	16.1423	0	0	0	0	0	0.996404
comp100042_c0_seq1_2	22.8758	0	9.72e-116	2.67e-114	0	6.35e-114	0.996404
comp100220_c0_seq1_2	14.1921	0	0	0	0	0	0.996404
comp100402_c0_seq1_2	29.8239	0	0	0	0	0	0.996404
comp100417_c0_seq1_2	12.9597	0	0	0	0	0	0.996404
comp100513_c0_seq1_2	17.6184	0	0	0	0	0	0.996404
comp100516_c0_seq1_2	28.01	0	0	0	0	0	0.996404
comp101076_c0_seq1_2	28.9292	0	0	0	0	0	0.996404
comp101467_c0_seq1_2	11.9561	0	0	0	0	0	0.996404
comp102122_c0_seq1_2	32.9507	0	0	0	0	0	0.996404
comp102521_c0_seq1_2	54.8282	0	0	0	0	0	0.996404
comp102546_c0_seq1_2	16.3668	0	0	0	0	0	0.996404
comp102583_c0_seq1_2	7.79478	0	0	0	0	0	0.996404
comp102759_c0_seq1_2	38.4345	0	0	0	0	0	0.996404
comp102873_c0_seq1_2	15.8903	0	0	0	0	0	0.996404
comp103035_c0_seq1_2	9.28763	0	0	0	0	0	0.996404
comp103519_c0_seq1_2	7.94172	0	0	0	0	0	0.996404
comp104354_c0_seq1_2	15.1779	0	0	0	0	0	0.996404
comp104959_c0_seq1_2	12.8917	0	0	0	0	0	0.996404
comp105159_c0_seq1_2	7.14559	0	0	0	0	0	0.996404
comp105355_c0_seq1_2	6.31134	0	0	0	0	0	0.996404
comp105511_c0_seq1_2	10.9881	0	0	0	0	0	0.996404
comp105745_c0_seq1_2	11.377	0	0	0	1.98e-116	0	0.996404
comp106365_c0_seq1_2	16.1226	0	0	0	0	0	0.996404
comp106378_c0_seq1_2	18.5524	0	0	0	0	0	0.996404
comp106721_c0_seq1_2	7.4933	0	0	0	0	0	0.996404
comp106796_c0_seq1_2	21.1088	0	0	0	0	0	0.996404
comp106951_c0_seq1_2	6.57455	0	0	0	0	0	0.996404
comp107288_c0_seq1_2	20.2538	0	0	1.6e-107	0	3.75e-103	0.996404
comp107318_c0_seq1_2	16.7015	0	0	0	0	0	0.996404
comp107341_c0_seq1_2	30.9413	0	0	0	0	0	0.996404
comp107764_c0_seq1_2	8.8892	0	0	0	0	0	0.996404
comp109186_c0_seq1_2	36.6373	0	0	0	0	0	0.996404
comp109309_c0_seq1_2	10.6942	0	0	0	0	0	0.996404
comp109766_c0_seq1_2	16.64	0	0	0	0	0	0.996404
comp109906_c0_seq1_2	12.5598	0	0	0	0	0	0.996404
comp110544_c0_seq1_2	50.8913	0	0	0	0	0	0.996404
comp111248_c0_seq1_2	44.6864	0	0	0	0	0	0.996404
comp111282_c0_seq1_2	34.5043	0	0	0	0	0	0.996404
comp111601_c0_seq1_2	24.8691	0	0	0	0	0	0.996404
comp111743_c0_seq1_2	49.2561	0	0	0	0	0	0.996404
comp111757_c0_seq1_2	38.6319	0	0	0	0	0	0.996404
comp112472_c0_seq1_2	19.9716	0	0	0	0	0	0.996404
comp112937_c0_seq1_2	23.7534	0	3.07e-106	0	0	0	0.996404
comp113647_c0_seq1_2	69.1739	0	0	0	0	0	0.996404
comp114088_c0_seq1_2	31.0605	0	0	0	0	0	0.996404
comp114157_c0_seq1_2	6.16708	0	0	0	0	0	0.996404
comp114229_c0_seq1_2	53.1607	0	0	0	0	0	0.996404
comp114576_c0_seq1_2	26.8272	0	0	0	0	0	0.996404
comp115945_c0_seq1_2	38.1248	0	0	0	0	0	0.996404
comp117005_c0_seq1_2	27.6512	0	0	0	0	0	0.996404
comp117120_c0_seq1_2	14.125	0	0	0	0	0	0.996404
comp118152_c0_seq1_2	26.2467	0	0	0	0	0	0.996404
comp118853_c0_seq1_2	12.7723	0	0	0	0	0	0.996404
comp119261_c0_seq1_2	8.25888	0	0	0	0	0	0.996404
comp119658_c0_seq1_2	14.8165	0	0	0	0	0	0.996404
comp119733_c0_seq1_2	15.0786	0	0	0	0	0	0.996404
comp120321_c0_seq1_2	19.8484	0	0	0	0	0	0.996404
comp120730_c0_seq1_2	16.8438	0	0	0	0	0	0.996404
comp122266_c0_seq1_2	16.2118	0	0	0	0	0	0.996404
comp126224_c0_seq1_2	24.5156	0	0	0	0	0	0.996404
comp126348_c0_seq1_2	29.6808	0	0	0	0	0	0.996404
comp127878_c0_seq1_2	21.484	0	0	0	0	0	0.996404
comp127890_c0_seq1_2	28.7153	0	0	0	0	0	0.996404
comp128450_c0_seq1_2	25.2399	0	0	0	0	0	0.996404
comp129391_c0_seq1_2	30.617	0	0	0	0	0	0.996404
comp130151_c0_seq1_2	15.0646	0	0	0	0	0	0.996404
comp130509_c0_seq1_2	25.1933	0	0	0	0	0	0.996404
comp130571_c0_seq1_2	19.37	0	0	0	0	0	0.996404
comp130922_c0_seq1_2	34.7552	0	0	0	0	0	0.996404
comp136645_c0_seq1_2	31.7102	0	0	0	0	0	0.996404
comp136717_c0_seq1_2	20.5999	0	0	0	0	0	0.996404
comp137562_c0_seq1_2	9.15076	0	0	0	0	0	0.996404
comp138450_c0_seq1_2	11.4237	0	0	0	0	0	0.996404
comp140025_c0_seq1_2	24.5168	0	0	0	0	0	0.996404
comp141481_c0_seq1_2	28.234	0	0	0	0	0	0.996404
comp141957_c0_seq1_2	24.5477	0	0	0	0	0	0.996404
comp145335_c0_seq1_2	23.4196	0	0	0	0	0	0.996404
comp147714_c0_seq1_2	23.8042	0	0	0	0	0	0.996404
comp148769_c0_seq1_2	27.7924	0	0	0	0	0	0.996404
comp149122_c0_seq1_2	22.6498	0	0	0	0	0	0.996404
comp149501_c0_seq1_2	26.6394	0	0	0	0	0	0.996404
comp153950_c0_seq1_2	24.8935	0	0	0	0	0	0.996404
comp165556_c0_seq1_2	35.032	0	0	0	0	0	0.996404
comp179881_c0_seq1_2	22.3371	0	0	0	0	0	0.996404
comp32293_c0_seq1_2	35.1355	0	0	0	0	0	0.996404
comp32345_c0_seq1_2	7.56234	0	0	0	0	0	0.996404
comp32486_c0_seq1_2	32.3081	0	0	0	0	0	0.996404
comp33226_c1_seq1_2	5.34952	0	0	0	0	0	0.996404
comp33270_c1_seq1_2	35.775	0	0	0	0	0	0.996404
comp33376_c1_seq1_2	11.6022	0	0	0	0	0	0.996404
comp33997_c0_seq1_2	34.2972	0	0	0	0	0	0.996404
comp34214_c0_seq1_2	17.4738	0	0	0	0	0	0.996404
comp34252_c0_seq1_2	27.7184	0	0	0	0	0	0.996404
comp34445_c0_seq1_2	25.9056	0	0	0	0	0	0.996404
comp34705_c0_seq1_2	14.0938	0	0	0	0	0	0.996404
comp35236_c1_seq1_2	13.6084	0	0	0	0	0	0.996404
comp36091_c0_seq1_2	11.8844	0	0	0	0	0	0.996404
comp37053_c1_seq1_2	18.2753	0	0	0	0	0	0.996404
comp37113_c1_seq1_2	64.5398	0	0	0	0	0	0.996404
comp37236_c0_seq1_2	66.4376	0	0	0	0	0	0.996404
comp37241_c0_seq1_2	28.035	0	0	0	0	0	0.996404
comp37285_c0_seq1_2	30.3459	1.04e-118	2.18e-127	0	0	2.64e-120	0.996404
comp37375_c0_seq1_2	19.2423	0	0	0	0	0	0.996404
comp37470_c0_seq1_2	34.1772	0	0	0	0	0	0.996404
comp37737_c0_seq1_2	47.6954	0	0	0	0	0	0.996404
comp37745_c0_seq1_2	30.6696	0	0	0	0	0	0.996404
comp37761_c0_seq1_2	16.9309	0	0	0	0	0	0.996404
comp37776_c1_seq1_2	31.4791	0	0	0	0	0	0.996404
comp37783_c1_seq1_2	31.9446	0	0	0	0	0	0.996404
comp37883_c1_seq1_2	20.8765	0	0	0	0	0	0.996404
comp37944_c1_seq1_2	10.4069	0	0	0	0	0	0.996404
comp37964_c0_seq1_2	30.6342	0	0	0	0	0	0.996404
comp37964_c1_seq1_2	86.8446	0	0	0	0	0	0.996404
comp38193_c0_seq1_2	154.067	0	0	0	0	0	0.996404
comp38262_c0_seq1_2	118.656	0	0	0	0	0	0.996404
comp39032_c0_seq1_2	34.6402	0	0	0	0	0	0.996404
comp39641_c0_seq1_2	70.9143	0	0	0	0	0	0.996404
comp39889_c0_seq1_2	63.28	0	0	0	0	0	0.996404
comp40171_c0_seq1_2	12.4193	0	0	0	0	0	0.996404
comp40176_c0_seq1_2	12.7583	0	0	0	0	0	0.996404
comp40586_c0_seq1_2	11.6775	0	0	0	0	0	0.996404
comp40666_c1_seq1_2	8.82893	0	0	0	0	0	0.996404
comp40749_c0_seq1_2	8.2805	0	0	0	0	0	0.996404
comp40868_c0_seq1_2	14.7324	0	0	0	0	0	0.996404
comp40983_c1_seq1_2	16.5855	0	0	0	0	0	0.996404
comp41022_c0_seq1_2	8.58609	0	0	0	0	0	0.996404
comp41177_c0_seq1_2	31.4342	0	0	0	0	0	0.996404
comp41814_c0_seq1_2	23.9471	0	0	0	0	0	0.996404
comp41991_c0_seq1_2	8.82376	0	0	0	0	0	0.996404
comp42406_c0_seq1_2	26.4099	0	0	0	0	0	0.996404
comp42474_c0_seq1_2	34.0504	0	0	0	0	0	0.996404
comp42535_c1_seq1_2	13.9771	0	0	0	0	0	0.996404
comp42584_c0_seq1_2	15.874	0	0	0	0	0	0.996404
comp42654_c1_seq1_2	56.2718	0	0	0	0	0	0.996404
comp42661_c1_seq1_2	18.4852	0	0	0	0	0	0.996404
comp42730_c1_seq1_2	19.8045	0	0	0	0	0	0.996404
comp42742_c0_seq2_2	12.5264	0	0	0	0	0	0.996404
comp42746_c0_seq1_2	12.1241	0	0	0	0	0	0.996404
comp42774_c0_seq1_2	31.362	0	0	0	0	0	0.996404
comp43034_c0_seq1_2	13.967	0	0	0	0	0	0.996404
comp43055_c0_seq1_2	16.8302	0	0	0	0	0	0.996404
comp43157_c0_seq1_2	23.9127	0	0	0	0	0	0.996404
comp43187_c1_seq1_2	24.3834	7.86e-95	0	0	4.65e-119	0	0.996404
comp43274_c1_seq1_2	17.7378	0	0	0	0	0	0.996404
comp43278_c1_seq1_2	44.4177	0	0	0	0	0	0.996404
comp43348_c0_seq1_2	43.3835	0	0	0	0	0	0.996404
comp43403_c0_seq1_2	15.6148	0	0	0	0	0	0.996404
comp43651_c0_seq1_2	47.8033	0	0	0	0	0	0.996404
comp43699_c1_seq1_2	13.5297	0	0	0	0	0	0.996404
comp43827_c0_seq1_2	9.14752	0	0	0	0	0	0.996404
comp43834_c0_seq1_2	12.7819	0	0	0	0	0	0.996404
comp43949_c1_seq1_2	16.8768	1.79e-59	1.3e-30	8.53e-33	0	9.26e-46	0.996404
comp44034_c0_seq1_2	24.4701	2.22e-91	0	0	3.72e-99	9.67e-106	0.996404
comp44066_c1_seq1_2	23.4238	0	0	0	0	0	0.996404
comp44133_c1_seq1_2	26.7382	0	0	0	0	0	0.996404
comp44144_c0_seq1_2	10.4053	0	0	0	0	0	0.996404
comp44372_c0_seq1_2	19.3443	0	0	0	0	0	0.996404
comp44444_c0_seq1_2	24.6889	0	0	0	0	0	0.996404
comp44449_c1_seq1_2	19.1569	0	0	0	0	0	0.996404
comp44506_c0_seq3_2	17.6326	0	0	0	0	3.91e-88	0.996404
comp44623_c0_seq1_2	22.6535	0	0	0	0	0	0.996404
comp44668_c0_seq1_2	9.19988	0	0	0	0	0	0.996404
comp46533_c1_seq1_2	7.58626	0	0	0	0	0	0.996404
comp49696_c0_seq1_2	7.58493	0	0	0	0	0	0.996404
comp49703_c0_seq1_2	8.8581	0	0	0	0	0	0.996404
comp55762_c0_seq1_2	18.32	0	0	0	0	0	0.996404
comp58372_c1_seq1_2	12.8033	0	0	0	0	0	0.996404
comp60802_c0_seq1_2	26.5923	0	0	0	0	0	0.996404
comp65319_c1_seq1_2	23.6672	7.63e-78	0	2.23e-79	0	2.45e-74	0.996404
comp65481_c1_seq1_2	33.3038	1.9e-83	2.32e-27	6.92e-28	6.04e-85	5.42e-80	0.996404
comp65771_c1_seq1_2	8.93719	0	0	0	0	0	0.996404
comp65845_c0_seq1_2	11.6344	0	0	0	0	0	0.996404
comp66410_c1_seq1_2	12.9759	0	0	0	0	0	0.996404
comp66428_c0_seq1_2	31.2877	0	0	0	0	0	0.996404
comp67313_c1_seq1_2	12.6621	0	0	0	0	0	0.996404
comp67476_c1_seq1_2	6.22085	0	0	0	0	0	0.996404
comp68126_c0_seq2_2	20.9465	0	0	0	0	0	0.996404
comp68302_c2_seq1_2	13.9051	0	0	0	0	0	0.996404
comp68335_c0_seq1_2	22.9879	0	0	0	0	0	0.996404
comp68775_c0_seq1_2	7.20369	0	0	0	0	0	0.996404
comp69051_c2_seq1_2	24.5769	0	0	0	0	0	0.996404
comp69107_c0_seq1_2	14.6477	0	0	0	0	0	0.996404
comp69703_c1_seq1_2	20.3316	0	0	0	0	0	0.996404
comp69726_c2_seq1_2	13.0346	0	0	0	0	0	0.996404
comp69892_c2_seq1_2	30.9414	0	0	0	0	0	0.996404
comp69916_c2_seq1_2	16.4052	0	0	0	0	0	0.996404
comp69930_c3_seq1_2	23.3589	0	0	0	0	0	0.996404
comp69980_c2_seq1_2	13.6456	0	0	0	0	0	0.996404
comp70007_c2_seq1_2	13.0835	0	0	0	0	0	0.996404
comp70052_c0_seq1_2	24.4641	0	3.26e-60	1.97e-52	0	0	0.996404
comp70083_c0_seq1_2	25.2729	0	0	0	0	0	0.996404
comp70263_c1_seq1_2	42.8719	0	0	0	0	0	0.996404
comp70379_c2_seq1_2	25.4803	0	0	0	0	0	0.996404
comp70493_c0_seq1_2	8.85952	0	0	0	0	0	0.996404
comp70654_c1_seq1_2	18.2717	0	0	0	0	0	0.996404
comp71016_c1_seq1_2	12.0613	0	0	0	0	0	0.996404
comp71062_c2_seq1_2	12.7776	0	0	0	0	0	0.996404
comp71131_c0_seq1_2	49.8355	0	0	0	0	0	0.996404
comp71704_c1_seq1_2	22.0755	0	0	0	0	0	0.996404
comp71815_c1_seq1_2	49.2333	0	0	0	0	0	0.996404
comp72205_c0_seq1_2	28.0547	0	0	0	0	0	0.996404
comp72241_c0_seq2_2	9.29085	0	0	0	0	0	0.996404
comp72360_c0_seq2_2	12.1186	0	0	0	0	0	0.996404
comp72514_c2_seq1_2	28.5092	1.42e-89	0	1.77e-94	0	0	0.996404
comp72533_c0_seq1_2	43.0521	0	0	0	0	0	0.996404
comp72734_c2_seq1_2	15.8147	0	0	0	0	0	0.996404
comp72737_c0_seq2_2	6.90184	0	0	0	0	0	0.996404
comp73021_c2_seq1_2	20.1649	0	0	0	0	0	0.996404
comp73076_c3_seq1_2	20.4353	0	0	0	0	0	0.996404
comp73120_c0_seq2_2	11.8759	0	0	0	0	0	0.996404
comp73232_c3_seq1_2	16.7919	0	6.9e-90	6.15e-91	4.12e-88	0	0.996404
comp73436_c1_seq3_2	9.02548	0	0	0	0	0	0.996404
comp73451_c0_seq2_2	12.9069	0	0	0	0	0	0.996404
comp73749_c1_seq1_2	15.452	0	0	0	0	0	0.996404
comp73757_c1_seq1_2	25.7063	0	0	0	0	0	0.996404
comp81872_c0_seq1_2	66.2361	0	0	0	0	0	0.996404
comp83145_c0_seq1_2	16.4565	0	0	0	0	0	0.996404
comp83641_c0_seq1_2	81.4852	0	0	0	0	0	0.996404
comp87245_c0_seq1_2	45.9834	0	0	0	0	0	0.996404
comp87625_c0_seq1_2	61.269	0	0	0	0	0	0.996404
comp88162_c0_seq1_2	21.447	0	0	0	0	0	0.996404
comp88706_c0_seq1_2	43.4199	0	0	0	0	0	0.996404
comp88870_c0_seq1_2	75.2394	0	0	0	0	0	0.996404
comp89666_c0_seq1_2	28.1683	0	0	0	0	0	0.996404
comp90504_c0_seq1_2	25.9663	0	0	0	0	0	0.996404
comp91465_c0_seq1_2	17.1133	0	0	0	0	0	0.996404
comp91736_c0_seq1_2	44.1547	0	0	0	0	0	0.996404
comp91802_c0_seq1_2	23.9519	0	0	0	0	0	0.996404
comp92528_c0_seq1_2	16.1561	0	0	0	0	0	0.996404
comp92560_c0_seq1_2	25.8983	0	0	0	0	0	0.996404
comp92562_c0_seq1_2	11.1922	0	0	0	0	0	0.996404
comp92874_c0_seq1_2	18.7447	0	0	0	0	0	0.996404
comp93408_c0_seq1_2	15.0102	4.69e-100	3.33e-97	4.72e-97	0	0	0.996404
comp93561_c0_seq1_2	18.0527	9.88e-27	1.96e-95	1.22e-97	0	6.99e-90	0.996404
comp93672_c0_seq1_2	20.0915	0	0	0	0	0	0.996404
comp93743_c0_seq1_2	30.564	0	0	0	0	0	0.996404
comp93805_c0_seq1_2	10.3428	0	0	0	0	0	0.996404
comp93816_c0_seq1_2	25.9229	0	0	0	0	0	0.996404
comp94145_c0_seq1_2	27.871	0	0	0	0	0	0.996404
comp94261_c0_seq1_2	22.9461	0	0	0	0	0	0.996404
comp94460_c0_seq1_2	10.5431	0	0	0	0	0	0.996404
comp94622_c0_seq1_2	36.4775	0	0	0	0	0	0.996404
comp94701_c0_seq1_2	18.474	0	0	0	0	0	0.996404
comp94841_c0_seq1_2	10.9161	0	0	0	0	0	0.996404
comp94919_c0_seq1_2	8.81456	0	0	0	0	0	0.996404
comp95052_c0_seq1_2	17.2198	0	0	0	0	0	0.996404
comp95198_c0_seq1_2	25.5301	0	0	0	0	0	0.996404
comp95302_c0_seq1_2	25.8408	0	0	0	0	0	0.996404
comp95504_c0_seq1_2	18.7039	0	0	0	0	0	0.996404
comp95658_c0_seq1_2	29.6375	0	0	0	0	0	0.996404
comp95937_c0_seq1_2	16.8012	0	0	0	0	0	0.996404
comp96550_c0_seq1_2	14.7391	0	0	0	0	0	0.996404
comp96975_c0_seq1_2	9.81892	0	0	0	0	0	0.996404
comp97025_c0_seq1_2	31.9683	0	0	0	0	0	0.996404
comp97174_c0_seq1_2	13.2561	0	0	0	0	0	0.996404
comp97380_c0_seq1_2	44.3372	0	0	0	0	0	0.996404
comp97383_c0_seq1_2	8.10346	0	0	0	0	0	0.996404
comp97468_c0_seq1_2	41.8578	0	0	0	0	0	0.996404
comp97532_c0_seq1_2	17.7755	0	0	0	0	0	0.996404
comp97573_c0_seq1_2	20.5336	0	0	0	0	0	0.996404
comp97654_c0_seq1_2	13.6725	0	0	0	0	0	0.996404
comp97918_c0_seq1_2	36.0127	0	0	0	0	0	0.996404
comp98742_c0_seq1_2	40.4895	0	0	0	0	0	0.996404
comp98821_c0_seq1_2	19.5705	0	0	0	0	0	0.996404
comp98883_c0_seq1_2	11.5773	0	0	0	0	0	0.996404
comp99107_c0_seq1_2	23.5074	0	0	0	0	0	0.996404
comp99371_c0_seq1_2	70.2593	0	0	0	0	0	0.996404
comp99652_c0_seq1_2	10.0252	0	0	0	0	0	0.996404
comp99881_c0_seq1_2	50.3771	0	0	0	0	0	0.996404
comp99990_c0_seq1_2	66.22	0	0	0	0	0	0.996404
comp99999_c0_seq1_2	9.84832	0	0	0	0	0	0.996404
comp100142_c0_seq1_2	7.64477	0	0	0	0	0	0.996404
comp100935_c0_seq1_2	43.3806	0	0	0	0	0	0.996404
comp100984_c0_seq1_2	9.06125	0	0	0	0	0	0.996404
comp101024_c0_seq1_2	10.1264	0	0	0	0	0	0.996404
comp101292_c0_seq1_2	22.1867	0	0	0	0	0	0.996404
comp101671_c0_seq1_2	12.8478	0	0	0	0	0	0.996404
comp101689_c0_seq1_2	7.99526	0	0	0	0	0	0.996404
comp101858_c0_seq1_2	17.5967	0	0	0	0	0	0.996404
comp102082_c0_seq1_2	27.3201	0	0	0	0	0	0.996404
comp102197_c0_seq1_2	22.5633	0	0	0	0	0	0.996404
comp102556_c0_seq1_2	20.3724	0	0	0	0	0	0.996404
comp102806_c0_seq1_2	18.5483	0	0	0	0	0	0.996404
comp102810_c0_seq1_2	12.2689	0	0	0	0	0	0.996404
comp102959_c0_seq1_2	10.6815	0	0	0	0	0	0.996404
comp103903_c0_seq1_2	31.2807	0	0	0	0	0	0.996404
comp103987_c0_seq1_2	18.1933	0	0	0	0	0	0.996404
comp104305_c0_seq1_2	10.365	2.94e-95	1.72e-78	0	0	0	0.996404
comp106327_c0_seq1_2	52.2776	0	0	0	0	0	0.996404
comp106589_c0_seq1_2	9.82467	0	0	0	0	0	0.996404
comp106612_c0_seq1_2	26.6057	0	2.69e-90	0	0	0	0.996404
comp107285_c0_seq1_2	24.2326	0	0	2.19e-73	0	0	0.996404
comp108366_c0_seq1_2	22.5016	0	0	0	0	0	0.996404
comp109331_c0_seq1_2	5.14769	0	0	0	0	0	0.996404
comp109657_c0_seq1_2	38.8365	0	0	0	0	0	0.996404
comp109758_c0_seq1_2	22.8687	0	0	0	0	0	0.996404
comp109789_c0_seq1_2	31.1874	0	0	0	0	0	0.996404
comp110862_c0_seq1_2	19.698	0	0	0	0	0	0.996404
comp110934_c0_seq1_2	12.957	0	0	0	0	0	0.996404
comp111748_c0_seq1_2	45.8864	0	0	0	0	0	0.996404
comp111763_c0_seq1_2	22.6269	0	0	0	0	0	0.996404
comp111920_c0_seq1_2	20.0927	0	0	0	0	0	0.996404
comp114257_c0_seq1_2	25.9025	0	0	0	0	0	0.996404
comp114401_c0_seq1_2	20.6667	0	0	0	0	0	0.996404
comp115338_c0_seq1_2	24.2831	0	0	0	0	0	0.996404
comp117101_c0_seq1_2	24.5231	2.47e-93	9.31e-73	0	0	0	0.996404
comp119012_c0_seq1_2	40.3574	0	0	0	0	0	0.996404
comp119053_c0_seq1_2	46.4497	0	0	0	0	0	0.996404
comp120226_c0_seq1_2	6.63074	0	0	0	0	0	0.996404
comp122612_c0_seq1_2	19.6199	0	0	0	0	0	0.996404
comp123691_c0_seq1_2	15.5113	0	0	0	0	0	0.996404
comp125475_c0_seq1_2	23.0663	0	0	0	0	0	0.996404
comp133821_c0_seq1_2	27.0562	0	0	0	0	0	0.996404
comp134145_c0_seq1_2	28.4329	0	0	0	0	0	0.996404
comp148587_c0_seq1_2	31.2011	0	0	0	0	0	0.996404
comp154694_c0_seq1_2	20.9926	0	0	0	0	0	0.996404
comp184056_c0_seq1_2	23.123	0	0	0	0	0	0.996404
comp32397_c0_seq1_2	18.0435	0	0	0	0	0	0.996404
comp35242_c0_seq1_2	14.0802	0	0	0	0	0	0.996404
comp35685_c1_seq1_2	11.0237	0	0	0	0	0	0.996404
comp35915_c0_seq1_2	14.2046	0	0	0	0	0	0.996404
comp36594_c0_seq1_2	23.294	0	0	0	0	0	0.996404
comp36758_c0_seq1_2	36.5039	0	0	0	0	0	0.996404
comp36975_c1_seq1_2	32.3603	0	6.31e-111	3.93e-114	0	2.47e-96	0.996404
comp37383_c1_seq1_2	21.4377	0	0	0	0	0	0.996404
comp37419_c1_seq1_2	35.7906	0	0	0	0	0	0.996404
comp37954_c0_seq1_2	27.2117	0	0	0	0	0	0.996404
comp39234_c1_seq1_2	51.2644	0	0	0	0	0	0.996404
comp39476_c1_seq1_2	19.3874	0	0	0	0	0	0.996404
comp39506_c0_seq1_2	39.6867	7.64e-26	1.23e-85	4.34e-86	0	1e-88	0.996404
comp39963_c1_seq1_2	41.1143	0	0	0	0	0	0.996404
comp40363_c0_seq1_2	13.4631	0	0	0	0	0	0.996404
comp40485_c1_seq1_2	19.8255	0	0	0	0	0	0.996404
comp40566_c1_seq1_2	8.33522	0	0	0	0	0	0.996404
comp40912_c1_seq1_2	8.46818	0	0	0	0	0	0.996404
comp42012_c0_seq1_2	8.36351	0	0	0	1.36e-21	0	0.996404
comp42109_c0_seq1_2	14.0842	0	0	0	0	0	0.996404
comp42221_c1_seq1_2	16.2081	0	0	0	0	0	0.996404
comp42222_c1_seq1_2	22.2733	0	0	0	0	0	0.996404
comp42466_c0_seq1_2	9.26062	0	0	0	0	0	0.996404
comp42597_c1_seq1_2	29.7469	1.25e-62	7.49e-26	2.74e-88	4.61e-68	1.13e-41	0.996404
comp42605_c0_seq1_2	37.0738	0	0	0	0	0	0.996404
comp42608_c1_seq1_2	23.2575	0	0	0	0	0	0.996404
comp43037_c0_seq1_2	9.53962	0	0	0	0	0	0.996404
comp43077_c0_seq1_2	20.4924	0	0	0	0	0	0.996404
comp43359_c0_seq2_2	17.6914	0	0	0	0	0	0.996404
comp43519_c1_seq1_2	10.3546	0	0	0	0	0	0.996404
comp43543_c1_seq1_2	17.3517	0	0	0	0	0	0.996404
comp43588_c0_seq1_2	19.9251	0	0	0	0	0	0.996404
comp43665_c0_seq1_2	15.5976	0	0	0	0	0	0.996404
comp43665_c1_seq1_2	14.3832	0	0	0	0	0	0.996404
comp43691_c0_seq1_2	22.8389	0	0	0	0	0	0.996404
comp44034_c1_seq1_2	12.8656	0	0	0	1.22e-95	0	0.996404
comp44111_c1_seq1_2	11.7622	0	0	0	0	0	0.996404
comp44168_c0_seq1_2	18.3295	0	0	0	0	0	0.996404
comp44432_c1_seq1_2	7.30952	0	0	0	0	0	0.996404
comp44462_c1_seq1_2	23.8043	0	0	0	0	0	0.996404
comp55075_c0_seq1_2	7.93476	0	0	0	0	0	0.996404
comp58289_c1_seq1_2	33.0319	0	0	0	0	0	0.996404
comp58992_c1_seq1_2	24.6876	0	0	0	0	0	0.996404
comp59015_c0_seq1_2	19.1134	0	0	0	0	0	0.996404
comp59058_c0_seq1_2	16.7862	0	0	0	0	0	0.996404
comp61856_c0_seq1_2	23.4944	0	0	0	0	0	0.996404
comp64831_c0_seq1_2	13.3359	0	0	0	0	0	0.996404
comp65553_c1_seq1_2	46.5541	0	0	0	0	0	0.996404
comp65629_c2_seq1_2	26.8457	0	0	0	0	0	0.996404
comp65834_c2_seq1_2	14.6459	0	0	0	0	0	0.996404
comp66441_c2_seq1_2	83.6846	0	0	0	0	0	0.996404
comp66670_c1_seq1_2	28.5485	0	0	0	0	0	0.996404
comp66684_c2_seq1_2	28.8998	0	0	0	0	0	0.996404
comp66848_c1_seq1_2	8.48894	0	0	0	0	0	0.996404
comp66868_c0_seq1_2	10.5375	0	0	2.56e-82	0	0	0.996404
comp66893_c0_seq1_2	14.0687	0	0	0	0	0	0.996404
comp68081_c2_seq1_2	59.3606	0	0	0	0	0	0.996404
comp68258_c0_seq1_2	14.0289	0	0	0	0	0	0.996404
comp68920_c0_seq1_2	20.3105	0	0	0	0	0	0.996404
comp69501_c0_seq1_2	50.4356	0	0	0	0	0	0.996404
comp69541_c0_seq1_2	22.8009	0	0	0	0	0	0.996404
comp70007_c0_seq1_2	29.4154	0	0	0	0	0	0.996404
comp70072_c2_seq1_2	19.4417	0	0	0	0	0	0.996404
comp70077_c0_seq1_2	23.7099	0	0	0	0	0	0.996404
comp70182_c0_seq1_2	11.204	0	0	0	0	0	0.996404
comp70306_c1_seq1_2	42.1167	0	0	0	0	0	0.996404
comp70393_c1_seq1_2	17.6142	0	0	0	0	0	0.996404
comp70451_c2_seq1_2	22.5114	0	0	0	0	0	0.996404
comp70550_c2_seq1_2	25.636	0	0	0	0	1.52e-91	0.996404
comp70614_c1_seq1_2	15.5626	0	0	0	0	0	0.996404
comp70962_c2_seq1_2	29.1823	0	0	0	0	0	0.996404
comp71270_c0_seq1_2	10.7236	0	0	0	0	0	0.996404
comp71432_c1_seq1_2	54.4385	0	0	0	0	0	0.996404
comp71464_c2_seq1_2	16.0392	0	0	0	0	0	0.996404
comp71590_c0_seq1_2	15.3884	0	0	0	0	0	0.996404
comp71686_c1_seq1_2	25.4831	0	0	0	0	0	0.996404
comp71803_c1_seq1_2	31.7281	0	0	0	0	0	0.996404
comp72013_c0_seq1_2	14.0694	0	0	0	0	0	0.996404
comp72039_c1_seq1_2	10.9132	0	0	0	0	0	0.996404
comp72463_c2_seq1_2	16.7222	0	0	0	0	0	0.996404
comp72598_c1_seq1_2	45.1528	0	0	0	0	0	0.996404
comp72750_c0_seq1_2	11.74	0	0	0	0	0	0.996404
comp72920_c2_seq1_2	23.6991	4.5e-100	2.53e-106	4.61e-112	5.68e-105	2.93e-99	0.996404
comp73120_c1_seq1_2	31.5805	0	0	0	0	0	0.996404
comp73223_c1_seq1_2	14.945	0	0	0	0	0	0.996404
comp73818_c1_seq1_2	19.5113	0	0	0	0	0	0.996404
comp85400_c0_seq1_2	29.1016	0	0	0	0	0	0.996404
comp85740_c0_seq1_2	36.1809	0	0	0	0	0	0.996404
comp86490_c0_seq1_2	25.2576	0	0	0	0	0	0.996404
comp86854_c0_seq1_2	35.0859	0	0	0	0	0	0.996404
comp86974_c0_seq1_2	121.762	0	0	0	0	0	0.996404
comp88218_c0_seq1_2	44.477	5.06e-99	0	0	0	0	0.996404
comp89160_c0_seq1_2	33.7899	0	0	0	0	0	0.996404
comp89844_c0_seq1_2	23.5684	0	0	0	0	0	0.996404
comp90635_c0_seq1_2	27.0784	0	0	0	0	0	0.996404
comp91848_c0_seq1_2	44.8526	0	0	0	0	0	0.996404
comp92454_c0_seq1_2	19.5205	0	0	0	0	0	0.996404
comp92705_c0_seq1_2	30.143	0	0	0	0	0	0.996404
comp93365_c0_seq1_2	12.5647	0	0	0	0	0	0.996404
comp93622_c0_seq1_2	49.6801	0	0	0	0	0	0.996404
comp94170_c0_seq1_2	22.2955	0	0	0	0	0	0.996404
comp94425_c0_seq1_2	40.267	0	0	0	0	0	0.996404
comp94621_c0_seq1_2	12.6647	0	0	0	0	0	0.996404
comp95095_c0_seq1_2	9.09405	1.4e-103	7.3e-99	3.72e-108	0	7.79e-104	0.996404
comp95138_c0_seq1_2	30.1141	0	0	0	0	0	0.996404
comp95231_c0_seq1_2	28.6723	0	0	0	0	0	0.996404
comp95889_c0_seq1_2	19.5428	0	0	0	0	0	0.996404
comp96044_c0_seq1_2	17.4525	0	0	0	0	0	0.996404
comp96306_c0_seq1_2	18.9432	0	0	0	0	0	0.996404
comp96440_c0_seq1_2	8.24667	0	0	0	0	0	0.996404
comp96623_c0_seq1_2	16.0162	0	0	0	0	0	0.996404
comp96896_c0_seq1_2	25.2207	0	0	0	0	0	0.996404
comp97095_c0_seq1_2	10.9391	0	0	0	0	0	0.996404
comp97118_c0_seq1_2	25.526	0	0	0	0	0	0.996404
comp97603_c0_seq1_2	15.5489	0	0	0	0	0	0.996404
comp97658_c0_seq1_2	22.2714	0	0	0	0	0	0.996404
comp98370_c0_seq1_2	26.1448	0	0	0	0	0	0.996404
comp98502_c0_seq1_2	24.9828	0	0	0	0	0	0.996404
comp99586_c0_seq1_2	15.5637	0	0	0	0	0	0.996404
comp99833_c0_seq1_2	50.6054	0	0	0	0	0	0.996404
comp99941_c0_seq1_2	9.79387	0	0	0	0	0	0.996404
comp103661_c0_seq1_2	20.5867	0	0	0	0	0	0.996404
comp104049_c0_seq1_2	9.98134	0	0	0	0	0	0.996404
comp104154_c0_seq1_2	28.932	0	0	0	0	0	0.996404
comp104753_c0_seq1_2	43.0092	0	0	0	0	0	0.996404
comp106897_c0_seq1_2	18.4496	0	0	0	0	0	0.996404
comp110576_c0_seq1_2	17.2031	0	0	0	0	0	0.996404
comp111914_c0_seq1_2	6.82348	0	0	0	0	0	0.996404
comp112226_c0_seq1_2	23.805	0	0	0	0	0	0.996404
comp114034_c0_seq1_2	11.3937	0	0	0	0	0	0.996404
comp121103_c0_seq1_2	20.9662	0	0	0	0	0	0.996404
comp127499_c0_seq1_2	21.621	0	0	0	0	0	0.996404
comp133729_c0_seq1_2	25.2514	0	0	0	0	0	0.996404
comp32470_c0_seq1_2	20.2955	0	0	0	0	0	0.996404
comp35101_c0_seq1_2	22.8179	0	0	0	0	0	0.996404
comp35518_c0_seq1_2	10.0678	0	0	0	0	0	0.996404
comp37168_c1_seq1_2	47.9237	0	0	0	0	0	0.996404
comp37193_c1_seq1_2	29.6563	0	0	0	0	0	0.996404
comp37698_c1_seq1_2	38.542	0	0	0	0	0	0.996404
comp37918_c1_seq1_2	98.1434	0	0	0	0	0	0.996404
comp37954_c1_seq1_2	29.1703	0	0	0	0	0	0.996404
comp38237_c0_seq1_2	22.1959	0	0	0	0	0	0.996404
comp39034_c1_seq1_2	76.7405	0	0	0	0	0	0.996404
comp40673_c0_seq1_2	23.5104	0	0	0	0	0	0.996404
comp40958_c0_seq1_2	7.56492	0	0	0	0	0	0.996404
comp41688_c1_seq1_2	23.8586	0	0	0	0	3.78e-101	0.996404
comp41802_c0_seq1_2	7.08724	0	0	0	0	0	0.996404
comp42605_c1_seq1_2	43.7145	0	0	0	0	0	0.996404
comp42893_c1_seq1_2	19.9794	0	0	0	0	0	0.996404
comp43187_c0_seq1_2	19.5349	0	0	0	0	0	0.996404
comp43641_c0_seq1_2	53.8488	0	0	1.24e-118	0	0	0.996404
comp59529_c0_seq1_2	26.4399	0	0	0	0	0	0.996404
comp61639_c1_seq1_2	27.0321	0	0	0	0	0	0.996404
comp68081_c1_seq1_2	110.04	0	0	0	0	0	0.996404
comp68446_c0_seq1_2	31.9084	0	0	0	0	0	0.996404
comp69303_c0_seq1_2	21.976	0	0	0	0	0	0.996404
comp71784_c2_seq1_2	23.1127	0	0	0	0	0	0.996404
comp72205_c1_seq1_2	13.9236	0	0	0	0	0	0.996404
comp72232_c1_seq1_2	22.6044	0	0	0	0	0	0.996404
comp72756_c2_seq1_2	29.8114	0	0	0	0	0	0.996404
comp84839_c0_seq1_2	118.741	0	0	0	0	0	0.996404
comp85881_c0_seq1_2	43.3776	3.07e-77	7.86e-98	3.51e-82	0	1.97e-27	0.996404
comp89986_c0_seq1_2	22.3596	0	0	0	0	0	0.996404
comp90392_c0_seq1_2	127.876	0	0	0	0	0	0.996404
comp90733_c0_seq1_2	28.4029	0	0	0	0	0	0.996404
comp90923_c0_seq1_2	18.9148	0	0	0	0	0	0.996404
comp91286_c0_seq1_2	21.0237	0	0	0	0	0	0.996404
comp91412_c0_seq1_2	31.4718	0	0	0	0	0	0.996404
comp91622_c0_seq1_2	25.6594	0	0	0	0	0	0.996404
comp92198_c0_seq1_2	16.6739	0	0	0	0	6.37e-84	0.996404
comp94282_c0_seq1_2	12.3622	0	0	0	0	0	0.996404
comp95736_c0_seq1_2	39.1983	0	0	0	0	0	0.996404
comp95941_c0_seq1_2	40.3576	0	0	0	0	0	0.996404
comp96040_c0_seq1_2	33.0956	0	0	0	0	0	0.996404
comp97071_c0_seq1_2	41.9336	0	0	0	0	0	0.996404
comp98257_c0_seq1_2	66.3109	0	0	0	0	0	0.996404
comp98290_c0_seq1_2	11.3561	0	0	0	0	0	0.996404
comp98310_c0_seq1_2	13.8838	0	0	0	0	0	0.996404
comp98429_c0_seq1_2	32.9101	0	0	0	0	0	0.996404
comp98977_c0_seq1_2	13.6389	0	4.28e-114	0	0	0	0.996404
comp99068_c0_seq1_2	13.8669	0	0	0	0	0	0.996404
comp99119_c0_seq1_2	9.74901	0	0	0	0	0	0.996404
comp110010_c0_seq1_2	23.0431	0	0	0	0	0	0.996404
comp159579_c0_seq1_2	30.9349	0	0	0	0	0	0.996404
comp37721_c0_seq1_2	27.7436	0	0	2.9e-101	1.6e-89	1.63e-105	0.996404
comp37785_c0_seq1_2	33.2276	0	0	0	0	2.11e-97	0.996404
comp43239_c1_seq1_2	23.2274	0	0	0	0	0	0.996404
comp43256_c0_seq1_2	31.7049	0	0	0	0	0	0.996404
comp43450_c1_seq1_2	15.0162	0	0	0	0	0	0.996404
comp43691_c1_seq1_2	14.6299	0	0	0	0	0	0.996404
comp69191_c1_seq1_2	11.2965	0	0	0	0	0	0.996404
comp69270_c0_seq1_2	9.96783	0	0	0	0	0	0.996404
comp70106_c1_seq1_2	20.4731	0	0	0	0	0	0.996404
comp70543_c2_seq1_2	14.2827	0	0	0	0	0	0.996404
comp71389_c2_seq1_2	7.32814	0	0	0	0	0	0.996404
comp71638_c0_seq1_2	20.773	0	0	0	0	0	0.996404
comp85146_c0_seq1_2	27.6163	0	0	0	0	0	0.996404
comp67536_c0_seq1_2	10.5997	4.97e-20	2.06e-18	1.4e-13	8.78e-16	6.73e-12	0.996404
comp98382_c0_seq1_2	23.7722	9.96e-26	3.87e-23	1.12e-07	0	3.62e-31	0.996404
comp119174_c0_seq1_2	23.8918	0	0	0.0003684	3.06e-05	1.16e-23	0.996403
comp73761_c0_seq1_2	9.5719	1.53e-12	1.06e-17	1.01e-18	0.000594451	4.7e-19	0.996403
comp107331_c0_seq1_2	39.7396	0	8.44e-12	0.000779494	0.000192325	0.000668516	0.996403
comp88518_c0_seq1_2	8.55792	4.85e-10	1.01e-16	2.46e-08	4.14e-19	0.000683824	0.996402
comp72176_c1_seq1_2	16.637	0	1.38e-19	0.002473	5.56e-23	0	0.9964
comp42702_c0_seq1_2	11.2047	2.32e-15	1.93e-22	2.86e-24	0.00403002	1.55e-24	0.996399
comp79480_c0_seq1_2	154.786	0.143468	0	0	0	2.14e-113	0.996381
comp93135_c0_seq1_2	21.884	0.438013	0.169872	0	0	0	0.996377
comp73505_c0_seq1_2	11.0208	1.65e-35	2.77e-27	4.27e-61	0.0283561	7.16e-28	0.996369
comp71350_c0_seq1_2	13.2971	0	0	0	0.0475184	0	0.996353
comp81833_c0_seq1_2	89.8736	0	0	0	0.325154	0	0.996353
comp38448_c0_seq1_2	116.639	0.295836	0	0	0	0	0.996339
comp42480_c0_seq1_2	16.1473	0	0	0	0.0736659	0	0.996337
comp84180_c0_seq1_2	45.5258	0.0856471	0	0	0.0268022	0.0260516	0.996337
comp95337_c0_seq1_2	9.73143	0.0473607	0.0483706	0.0944951	0	0.0444891	0.996335
comp72075_c1_seq1_2	8.79	0	0	0	0.0419096	0	0.996334
comp68001_c1_seq1_2	17.9964	0	0	0.0522718	0	0	0.99633
comp91303_c0_seq1_2	19.1115	0	0	0	0.105079	0	0.996321
comp96194_c0_seq1_2	15.1806	4e-22	2.41499	0.837921	6.06e-56	1.94e-17	0.996319
comp65431_c1_seq1_2	13.7396	0.0469906	0	0	0	0	0.996315
comp39130_c0_seq1_2	33.999	0.121657	0	0	0	0	0.996311
comp41736_c0_seq1_2	7.30375	1.65e-25	3.53e-08	0	0.0468741	1.41e-23	0.996304
comp104549_c0_seq1_2	26.0778	1.05e-09	2.5e-06	0	0	0.111158	0.9963
comp93638_c0_seq1_2	26.1581	0.10433	0	0	0	0	0.9963
comp96071_c0_seq1_2	13.136	0.0566201	0	0	0	0	0.996291
comp79872_c0_seq1_2	182.652	0	0	0	1.32061	0	0.996289
comp70831_c1_seq1_2	13.2674	0.031705	0	0.0295453	0	0	0.996289
comp78728_c0_seq1_2	112.606	0	1.86e-110	0.156827	0	0.389763	0.996288
comp69541_c2_seq1_2	26.6386	0	0	0	0.19637	0	0.996286
comp98222_c0_seq1_2	21.4153	0.0973614	0	0	0	0	0.996284
comp73241_c2_seq2_2	23.2492	0	0	0	0.180026	0	0.996279
comp72660_c1_seq1_2	9.34113	0.0445386	0	0	0	0	0.996278
comp92351_c0_seq1_2	18.9692	0.10447	0	0	0	0	0.996256
comp86004_c0_seq1_2	33.7017	0	0	0	0.310477	0	0.996249
comp73021_c1_seq2_2	18.2683	0.0539851	0	0	0.103968	0	0.996246
comp109737_c0_seq1_2	8.28025	0	0	0.0496365	0	0	0.996243
comp38483_c0_seq1_2	437.028	0	9.97e-93	2.87e-95	4.2458	2.53e-98	0.996238
comp40363_c1_seq1_2	7.29204	0.0307729	0	0	0.0325205	0	0.996233
comp37585_c1_seq1_2	34.4218	0	0	0	0.348351	0	0.996229
comp105408_c0_seq1_2	7.35432	0	2.77e-71	0.0237248	0.0486134	0	0.996224
comp43554_c0_seq1_2	7.45761	0.049811	0	0	0	0	0.996221
comp41049_c0_seq1_2	10.1565	0.0682142	0	0	0	0	0.99622
comp39228_c1_seq1_2	60.3607	0.41412	0	0	0	0	0.996215
comp94078_c0_seq1_2	11.4003	0.00993272	0	0	0.113072	0	0.996214
comp43065_c1_seq1_2	15.116	0.10446	0	0	0	0	0.996214
comp97222_c0_seq1_2	10.0446	0	0	0	0.109119	0	0.996212
comp86053_c0_seq1_2	100.458	0.735055	0	1.39e-87	3.17e-93	1.28e-95	0.996201
comp72598_c0_seq1_2	23.5927	0	0	0	0.274001	0	0.996195
comp86047_c0_seq1_2	48.499	0	0	0	0.569334	0	0.996192
comp92059_c0_seq1_2	25.6252	0.198203	0	0	0	0	0.996188
comp73640_c1_seq1_2	20.3431	0	0	0	0.250094	0	0.996179
comp85576_c0_seq1_2	43.167	0.086619	0	0	0.451965	0	0.996176
comp70007_c1_seq1_2	13.523	0	0	0	0.168484	0	0.996174
comp74041_c0_seq1_2	2015.46	10.3804	0.110205	0.0911546	8.83535	4.05376	0.99617
comp38448_c1_seq1_2	119.962	0.235542	0	0	1.29691	0	0.996169
comp38483_c1_seq1_2	871.356	0.51395	0.287064	6e-27	11.6589	5.36e-27	0.996167
comp86407_c0_seq1_2	13.689	0	0	0	0.177492	0	0.996162
comp87397_c0_seq1_2	23.8149	0.211663	0	0	0	0	0.996151
comp91874_c0_seq1_2	10.0567	3.69e-75	2.01e-110	0	0.135017	0	0.99615
comp36924_c0_seq1_2	8.32761	0	0	0	0.112474	0	0.996148
comp73719_c0_seq1_2	12.0157	1.4e-27	4.5e-20	6.9e-60	0.168985	3.01e-20	0.996134
comp44083_c0_seq1_2	24.5078	0.0184136	0	0	0.346476	0	0.996116
comp83286_c0_seq1_2	49.0871	0.114943	0	0	0.628807	0	0.996114
comp92995_c0_seq1_2	18.0157	0	0	0	0.272212	0	0.996106
comp43650_c0_seq1_2	14.0459	0.121661	0	0	0.0614984	0	0.996104
comp89431_c0_seq1_2	21.973	0.230642	0	0	0	0	0.996097
comp37745_c1_seq1_2	37.944	0.400899	0	8.59e-112	0	0	0.996094
comp38762_c1_seq1_2	192.118	0	0	0	3.01624	0	0.99609
comp37676_c1_seq1_2	44.1526	0	0	0	0.701201	0	0.996085
comp98372_c0_seq1_2	17.6924	0	0	0.196196	0	0	0.996079
comp100835_c0_seq1_2	12.527	0	0	0	0.205067	0	0.996071
comp42535_c0_seq1_2	7.13024	0	0	0	0.117052	0	0.99607
comp42173_c1_seq1_2	38.4555	0	0	0	0	0.460669	0.996068
comp98563_c0_seq1_2	29.4378	0.335075	0	0	0	0	0.996066
comp44511_c0_seq2_2	31.1432	0.356181	0	0	0	0	0.996064
comp74580_c0_seq1_2	516.799	2.01755	0	0	7.14017	0	0.996051
comp37053_c0_seq1_2	19.4631	0.0369256	0	0	0.304664	0	0.996051
comp41112_c0_seq1_2	11.9272	0.05843	0	0	0	0.112546	0.996032
comp70379_c0_seq1_2	9.98429	0	0	0	0.178255	0	0.996028
comp93082_c0_seq1_2	38.4046	0.479952	0	0	0	0	0.996026
comp98344_c0_seq1_2	23.2886	0	0	0	0	0.310179	0.996022
comp95062_c0_seq1_2	22.7791	0.287526	0	0	0	0	0.996022
CL1Contig6615	57.0328	0	4.83064	0	5.53014	0	0.996016
comp38817_c0_seq1_2	34.3382	0	0	0	0.62708	0	0.996016
comp36919_c0_seq1_2	28.8706	0	0	0.373743	0	0	0.996013
comp67868_c2_seq1_2	25.2477	0.325997	0	9.57e-97	4.77e-107	0	0.996011
comp92249_c0_seq1_2	13.5155	0	0	0	0.249186	0	0.996011
CL1Contig2742	39.6746	0	6.84368	0	0	0	0.996011
comp70970_c0_seq1_2	24.315	0.134773	0.05257	0	0.512022	0	0.995997
comp88839_c0_seq1_2	19.4928	0	0	0	0.368293	0	0.995997
comp42666_c1_seq1_2	21.9333	0.29244	0	0	0	0	0.995995
comp79079_c0_seq1_2	73.732	0.0163613	0	0	1.39084	0	0.995993
comp67749_c2_seq1_2	12.1371	0.16248	0	0	0	0	0.995993
comp73661_c1_seq1_2	4.57774	0.0669173	1.78e-25	5.94e-16	1.1e-26	1.56e-23	0.995947
comp92841_c0_seq1_2	14.4405	0	0	0	0.296201	0	0.995946
comp37605_c0_seq1_2	20.8285	4.69e-100	1.55e-101	4.02e-28	0.427805	2.05e-88	0.995945
comp66395_c1_seq1_2	55.2543	0.0925981	0	0	1.07931	0	0.995943
comp67138_c0_seq1_2	117.325	1.74361	2.85e-22	4.46e-19	1.96e-12	2.04e-27	0.995938
comp43386_c1_seq1_2	10.0205	0	0	0	0.210891	0	0.995929
comp87978_c0_seq1_2	23.7138	0	0	0	0.512016	0	0.99591
comp66441_c1_seq1_2	36.9028	0	0	2.91e-112	0.810679	3.39e-96	0.995898
comp70019_c2_seq1_2	7.41077	0	0	0	0.164385	0	0.995891
comp88862_c0_seq1_2	15.8782	0	0	0	0.352395	0	0.99589
comp70766_c0_seq1_2	44.0653	9.96e-90	1.4e-88	0.729686	7.24e-76	1.5e-76	0.995875
comp93962_c0_seq1_2	19.7867	0	0	0	0	0.343824	0.995872
comp43909_c0_seq1_2	36.2636	0.600916	0	0	0	0	0.99587
comp88712_c0_seq1_2	30.7918	0	0	0	0.716852	0	0.995853
comp72692_c1_seq1_2	23.4847	0	2.72177	0	2.37963	1.32e-95	0.995827
comp39160_c0_seq1_2	50.4138	0	0	0	1.22485	0	0.995817
comp43939_c1_seq1_2	11.059	0	0	0	0.273849	0	0.9958
comp42889_c1_seq1_2	15.4538	0	0	0	0.386423	0	0.995791
comp37401_c1_seq1_2	38.5913	0	0	0	0.974407	0	0.995782
comp37047_c1_seq1_2	32.7416	0.614764	0	0	0	0	0.995779
comp68564_c1_seq1_2	4.78524	0	0	0	0.122764	0	0.995767
comp39718_c0_seq1_2	40.0232	0	0	0	1.03263	0	0.995761
comp71492_c0_seq3_2	16.0846	0	0	0	0.416904	0	0.995757
comp37567_c0_seq2_2	13.6301	0.100406	0	0	0.290068	0	0.995753
comp37236_c1_seq1_2	41.1357	0	0.191918	0.311467	1.37417	0	0.995719
comp96004_c0_seq1_2	16.8421	0.349527	0	0	0	0	0.995693
comp37255_c0_seq1_2	45.8282	0	0	0	1.26619	0	0.995691
comp89027_c0_seq1_2	13.6251	0	0	0	0.382714	0	0.995673
comp105212_c0_seq1_2	15.1293	0	0	0	0.425415	0	0.995672
comp106563_c0_seq1_2	10.4772	0	0	0	0.296697	0	0.995664
comp72862_c2_seq1_2	11.24	0.0803321	0	0	0.287482	0	0.995614
comp96792_c0_seq1_2	9.42789	0	0	0	0.279827	0	0.995608
comp38179_c0_seq1_2	109.2	0	0	0	3.24412	0	0.995607
comp43664_c0_seq1_2	17.1759	0	0	0	0.513182	0	0.9956
comp97107_c0_seq1_2	12.0482	0	0	0	0.360302	0	0.995599
comp91696_c0_seq1_2	41.268	0	0	0	1.26266	0	0.99557
comp89120_c0_seq1_2	53.8478	1.26395	5.44e-85	1.11e-97	1.62e-111	1.75e-96	0.995569
comp42666_c0_seq1_2	14.7622	0	0	0	0.453368	0	0.995565
comp39771_c1_seq1_2	17.9724	0	1.60628	7.12e-24	1.84777	6.52e-13	0.995564
comp42258_c0_seq1_2	33.8579	7.76e-23	0.52533	0.572947	1.7379	0.0735422	0.995557
comp92180_c0_seq1_2	23.9401	3.24e-92	0	0	0.763258	5.86e-92	0.995515
comp70865_c1_seq1_2	14.324	0	0	0	0.458952	0	0.995508
comp85850_c0_seq1_2	36.0457	0.0867493	0	0	1.11989	0	0.995506
comp67598_c1_seq1_2	11.0062	0	0	0	0.353388	0	0.995505
comp68993_c1_seq1_2	13.5012	0.0662803	0	0	0.409267	0	0.995486
comp84960_c0_seq1_2	43.4937	0.174925	0	0	1.33928	0	0.995485
comp71774_c3_seq1_2	11.4611	1.78e-41	0	0.296678	0	1.36e-50	0.995459
comp85976_c0_seq1_2	33.1591	0.0468986	0	0	1.09597	0	0.995439
comp94739_c0_seq1_2	15.8121	0	0	0	0.534926	0	0.995428
comp77833_c0_seq1_2	205.423	0.30256	0	0	6.85428	0	0.995423
comp69930_c2_seq1_2	8.49841	0.101258	0	0	0.236	0	0.995404
comp89588_c0_seq1_2	37.1017	1.00086	0	0	0	0	0.995397
comp37776_c0_seq1_2	35.5817	0	0	0	1.23256	0	0.995391
comp42743_c0_seq1_2	37.5474	0.141774	5.59e-97	7.15e-24	1.2441	1.2e-98	0.99539
comp99453_c0_seq1_2	16.0205	0	0	0	0.56162	0	0.995371
comp95306_c0_seq1_2	31.2126	0	0	0	1.10359	0	0.995357
comp101993_c0_seq1_2	10.0662	0	0	0	0.364242	0	0.995318
comp70970_c1_seq1_2	17.0909	0	0	0	0.63801	0	0.995263
comp86896_c0_seq1_2	28.0275	0.0403299	0	0	1.04707	0	0.995238
comp44275_c0_seq1_2	18.7161	0	0.0597432	0.0914067	0.786199	0	0.995237
comp87968_c0_seq1_2	35.2171	0.132737	0	0	1.29136	0	0.995228
comp44095_c1_seq1_2	42.4796	0	0.0579859	0.635174	1.00561	0.710518	0.995227
comp95670_c0_seq1_2	14.7822	2.38e-95	1.18e-88	3.04e-97	0.569899	7.44e-81	0.995202
comp91078_c0_seq1_2	40.0838	0	0	0	1.54999	0	0.995196
comp88401_c0_seq1_2	31.7865	0	0	0	1.23447	0	0.995188
CL11Contig5	21.8404	2.10331	1.79334	0	0.288619	0	0.99517
comp39499_c0_seq1_2	192.416	0	0	0	7.55127	0	0.995167
comp44075_c0_seq1_2	21.9086	0	0	0	0.859803	0	0.995167
comp110560_c0_seq1_2	20.5166	0	0	0	0.808277	0	0.995159
comp89174_c0_seq1_2	20.2887	0	0	0	0.799754	0	0.995158
comp94511_c0_seq1_2	7.51576	0	0	0	0.298215	0	0.995145
comp72434_c0_seq4_2	30.6331	0	0	0	1.2174	0	0.995141
comp81756_c0_seq1_2	67.6014	4.72e-08	9.32e-30	7.49e-30	1.79e-05	2.24139	0.995131
comp78159_c0_seq1_2	99.1281	7.04e-111	0	3.34e-112	3.97441	5.04e-106	0.995123
comp76144_c0_seq1_2	48.8584	1.91466	0.553389	3.51e-05	1.48561	0.63946	0.995098
comp87528_c0_seq1_2	42.8108	0	0	0	1.75635	0	0.995075
comp80521_c0_seq1_2	89.0419	0.287654	0.073527	0	3.71166	0	0.995064
comp92038_c0_seq1_2	18.8268	0	0	0.0710526	0.76413	0	0.995036
comp39506_c1_seq1_2	36.4618	0.52654	3.49e-32	0.564288	0.968222	6.5e-17	0.99503
comp40684_c0_seq1_2	6.47201	0.0373215	0	0	0.260558	0	0.995012
comp69257_c0_seq1_2	11.8609	0	0	0	0.506149	0	0.994986
comp37357_c1_seq1_2	31.9673	0.608633	0.236261	1.21687	1.53e-101	0.0793493	0.994982
comp38072_c0_seq2_2	40.6189	0.0819739	0.15957	0	1.97924	0.0245639	0.994971
comp72942_c0_seq3_2	12.8695	0	0	0	0.55584	0	0.994958
comp40862_c1_seq1_2	14.643	0	0	0	0.634765	0	0.99495
comp103667_c0_seq1_2	13.9256	0	0	0	0.615522	0	0.994902
comp92053_c0_seq1_2	22.9639	0	0	0	1.01977	0	0.994891
comp68765_c1_seq1_2	9.34024	0	0	0	0.416315	0	0.994882
comp42774_c1_seq1_2	22.5949	0	0	0	1.00813	0	0.994879
comp104920_c0_seq1_2	9.72493	0	0	0	0.435513	0	0.99487
comp60922_c0_seq1_2	16.1071	0	0	0	0.730215	0	0.994838
comp41193_c1_seq1_2	64.4472	2.43851	0	0	0	0	0.994789
comp69051_c0_seq1_2	30.5099	0	2.98e-117	0	1.42663	0	0.994756
comp93457_c0_seq1_2	15.5252	0	0	0	0.733638	0	0.994727
comp68081_c0_seq1_2	96.165	0.230028	0	0	4.50206	0	0.994718
comp68869_c0_seq2_2	17.3011	0	4.48e-84	0	0.826716	0	0.994696
comp86886_c0_seq1_2	34.478	0	0	0	1.66322	0	0.994668
comp93747_c0_seq1_2	17.0148	0	0	0	0.820801	0	0.994668
comp42521_c0_seq1_2	13.8791	0	0	0	0.672404	0	0.994656
CL19082Contig1	99.2914	1.76711	4.34144	0	9.2363	0.0708335	0.994636
comp94984_c0_seq1_2	10.9609	0.0296864	0	0	0.541925	0	0.994557
comp98318_c0_seq1_2	13.2778	2.27e-97	1.34e-104	4.36e-97	0.670491	4.61e-82	0.994531
comp95250_c0_seq1_2	8.09264	0	0	0	0.409201	0	0.994526
comp65834_c1_seq1_2	13.0132	0	0	0	0.665561	0	0.99449
comp68318_c3_seq1_2	12.4111	0	0	0	0.636316	0	0.994482
comp37454_c0_seq1_2	26.9349	0.203792	0	0	1.33006	0	0.994473
comp68594_c2_seq1_2	19.9928	2.53e-110	2.73e-103	0	1.02866	8.53e-110	0.994471
comp70649_c1_seq1_2	28.0294	0	0.340078	0.151451	1.87319	0	0.994465
comp82625_c0_seq1_2	45.3239	0	7.52166	0	4.33313	0	0.99445
comp89043_c0_seq1_2	30.0597	0.0592691	0	0	1.56878	0	0.994398
comp97637_c0_seq1_2	24.3786	0	0	0	1.28864	0	0.994381
comp40209_c0_seq1_2	15.3637	0	0.12515	0	0.98077	0	0.994379
comp42242_c1_seq1_2	19.2293	0	0	0	1.0225	0	0.994361
comp70914_c0_seq1_2	26.8518	0	0	0	1.4306	0	0.994354
comp44518_c0_seq1_2	18.5442	0	0	0	0.988804	0	0.994351
comp38893_c0_seq1_2	32.5423	0.0326564	0	3.25e-71	1.74022	0	0.994328
comp42815_c0_seq1_2	15.2216	0.324851	0	0.56202	0	0	0.994295
comp44659_c1_seq1_2	17.4377	0	0	0	0.957873	0	0.994245
comp92466_c0_seq1_2	16.2175	0.123013	0	0	0.862556	0	0.99424
comp93524_c0_seq1_2	10.5297	0	0	0	0.588019	0	0.994184
comp102313_c0_seq1_2	11.6762	0	0	0	0.655269	0	0.994165
comp73314_c1_seq1_2	21.1325	0	0	0	1.1862	0	0.994164
comp37678_c1_seq1_2	22.7654	0.643935	0	0	0.985822	0.0662939	0.994134
comp44099_c0_seq1_2	11.638	0	0	0	0.666771	0	0.994085
comp88319_c0_seq1_2	24.8501	7e-101	0	0	1.42912	0	0.99407
comp93188_c0_seq1_2	31.0123	0	0	0	1.79579	0	0.994042
comp42242_c0_seq1_2	13.164	1.1e-98	2.08e-109	3.51e-94	0.76305	2.27e-96	0.994038
comp100621_c0_seq1_2	9.04967	0	0	0	0.525675	0	0.994029
comp93711_c0_seq1_2	11.1266	5.07e-68	1.69e-58	2.35e-53	0.651245	2.82e-55	0.993998
comp86623_c0_seq1_2	35.6717	0	0	0	2.09483	0	0.993985
comp43910_c0_seq1_2	28.9458	1.95065	0.456135	1.68e-18	0	0	0.993973
comp40675_c0_seq1_2	8.52515	0	0	0	0.50665	0	0.993935
comp86397_c0_seq1_2	23.107	0	0	0	1.3835	0	0.993903
comp38055_c1_seq1_2	118.208	0.534271	0	0	7.00341	0	0.993889
comp40655_c0_seq1_2	32.6386	0	0	0	1.9646	0	0.99388
comp70881_c2_seq1_2	29.1333	0	0.0270214	0	1.79116	0	0.993877
comp39641_c1_seq1_2	52.6195	0	0	0	3.18624	0	0.993854
comp65993_c1_seq2_2	9.33118	0	0	0	0.571573	0	0.993803
comp71927_c0_seq2_2	8.49688	0.00223752	1.02e-09	7.72e-06	2.86e-16	0.456859	0.993787
comp96480_c0_seq1_2	18.617	0	0	0	1.1449	0	0.993785
comp72515_c0_seq1_2	7.15094	0	0	0	0.439926	0	0.993784
comp39160_c1_seq1_2	60.2486	0.184166	0	0	3.67899	0	0.993781
comp94705_c0_seq1_2	13.8275	0	0	0	0.85675	0	0.993751
comp81496_c0_seq1_2	119.252	3.96602	0	4.57425	0	0	0.993708
comp81306_c0_seq1_2	49.1026	0	5.21e-38	4.46e-29	3.10284	0	0.99366
comp72502_c0_seq2_2	16.9968	0.216098	0	0	1.02471	0	0.99366
comp68080_c1_seq1_2	15.6301	0	0	0	1.00883	0	0.993557
comp42197_c1_seq1_2	12.0559	0	0	0	0.778979	0	0.993552
comp42934_c0_seq1_2	17.9855	0	0	0	1.16238	0	0.993551
comp36975_c2_seq1_2	36.582	0.4678	0	0	2.27392	0	0.993526
comp72007_c1_seq1_2	9.14001	1.92e-116	0	0	0.594965	0	0.993515
comp114295_c0_seq1_2	14.368	0	0	0	0.937883	0	0.993501
comp86371_c0_seq1_2	50.1027	0	0	0	3.27838	0	0.993489
comp74362_c0_seq1_2	602.881	0	0	0	39.597	0.671095	0.993461
comp96676_c0_seq1_2	27.8421	0	0	0	1.84241	0	0.993431
comp69817_c0_seq1_2	32.607	1.39e-100	0	4.22e-90	2.16431	0	0.993415
comp72366_c1_seq1_2	37.6779	3.05e-86	0.147868	1.75e-109	2.68298	6.36e-111	0.99341
comp64871_c0_seq1_2	18.6193	1.48e-95	3.68919	0	0	0	0.993347
comp39104_c0_seq1_2	35.5338	0.160921	0	0	2.37245	0	0.993333
comp66797_c2_seq2_2	8.58691	0	0.118291	0.626674	1.93e-12	2.52e-20	0.993316
comp58192_c0_seq1_2	9.42031	0	0	0	0.640309	0	0.993289
comp52170_c0_seq2_2	12.5354	0	0	0	0.854536	0	0.993273
comp44270_c0_seq2_2	7.96535	2.51e-05	1.51e-23	4.09e-54	0.543469	3.05e-29	0.993269
comp70351_c2_seq1_2	28.8481	0	0	0	1.99244	0	0.993201
comp101446_c0_seq1_2	16.8939	0	0	0	1.17107	0	0.993181
comp65743_c1_seq1_2	28.4276	0	0	0	1.97076	0	0.99318
comp92336_c0_seq1_2	19.4762	0	0	0	1.35251	0	0.99317
comp66309_c0_seq1_2	15.0476	0	0	0	1.04804	0	0.993154
comp89034_c0_seq1_2	40.0012	0	0	0	2.791	0	0.993144
comp81251_c0_seq1_2	80.6645	0	0	0	5.67079	0	0.9931
comp66041_c1_seq1_2	20.507	0	0	0	1.44635	0	0.993081
comp58040_c1_seq1_2	12.5694	0	0	0	0.886834	0	0.993079
comp42834_c1_seq1_2	23.5007	0	0	0.0871699	1.65676	0	0.993047
comp74966_c0_seq1_2	24.1449	0	0	0	1.71414	0	0.993043
comp39719_c1_seq1_2	69.3078	2.58596	0	2.70348	0	1.79234	0.993021
comp84623_c0_seq1_2	45.6765	1.52054	8.98814	4.97415	2.23597	0	0.993014
comp40996_c0_seq1_2	19.5478	0	0	0	1.39852	0	0.992997
comp89538_c0_seq1_2	27.5112	0.178051	0	0.825306	1.66897	0.322628	0.992992
comp66613_c1_seq1_2	29.3101	0	0	0	2.1079	0	0.992966
comp42711_c1_seq1_2	11.0673	0	0	0	0.796285	0	0.992963
comp62416_c0_seq2_2	9.79084	0	0	0	0.725088	0	0.992784
comp65884_c0_seq1_2	8.67816	0	0	2.03e-108	0.656867	0	0.992642
comp73257_c0_seq1_2	12.7105	0	0	0	0.963725	0	0.99263
comp89636_c0_seq1_2	34.2219	0	0	0	2.59531	0	0.992629
comp69046_c0_seq1_2	11.3793	0	0	0	0.863526	0	0.992625
comp44035_c0_seq1_2	7.18737	3.03e-16	0.433418	1.45e-28	0.868537	1.19e-26	0.992559
comp40919_c1_seq1_2	7.51392	8.79e-96	0	0	0.576174	0	0.992554
comp95319_c0_seq1_2	25.3778	0	0	0	1.95365	0	0.992528
comp103929_c0_seq1_2	9.85129	0	0	0	0.759786	0	0.992515
comp103426_c0_seq1_2	25.6512	0	0	0	1.98099	0	0.992506
comp87933_c0_seq1_2	37.2334	0	0	0	2.87899	0	0.992497
comp105537_c0_seq1_2	12.0511	0	0	0	0.938534	0	0.992447
comp40830_c0_seq1_2	19.4409	0	0	0	1.52245	0	0.992408
comp69923_c0_seq1_2	12.4747	0.0264345	0	0	0.978482	0	0.99238
comp39685_c0_seq1_2	75.0584	4.65e-27	2.58e-78	3.29e-76	5.94333	6.55e-78	0.992329
comp43658_c0_seq1_2	30.3442	0.225518	0	0	2.395	0	0.992276
comp97714_c0_seq1_2	17.9251	0	0	0	1.43062	0	0.992271
comp37454_c1_seq1_2	40.4181	0	0	0	3.25905	0	0.992195
comp69237_c1_seq1_2	18.9592	0	0	0	1.53712	0	0.992154
comp78865_c0_seq1_2	14.2993	0	0	0	1.1643	0	0.992122
CL1Contig2998	17.6074	1.74468	3.44582	0	0.508735	0.0800775	0.992119
comp38809_c0_seq1_2	61.2728	0	0	0	4.99612	0	0.992111
comp44496_c1_seq1_2	16.4033	0	0	0	1.33805	0	0.992108
comp93266_c0_seq1_2	13.6937	0	0	0	1.11741	0	0.992105
comp72366_c0_seq1_2	29.0327	0	0	0	2.40174	0	0.991999
comp73022_c2_seq1_2	18.93	0	0	0	1.56966	0	0.99198
comp66684_c1_seq1_2	65.8804	0.0795027	0	0	5.47103	0	0.991961
comp96113_c0_seq1_2	17.6229	0	0	0	1.47663	0	0.991897
comp96163_c0_seq1_2	10.584	0	0	0	0.89134	0	0.991856
comp86756_c0_seq1_2	33.4943	0.537985	0	0	2.74586	0	0.991847
comp70914_c2_seq1_2	31.6717	0.085583	0	0	2.67115	0	0.991826
comp41115_c0_seq1_2	37.7144	0.275439	0	0	3.16236	0	0.991825
comp103870_c0_seq1_2	12.6796	0	0	0	1.07245	0	0.991821
comp69916_c0_seq1_2	11.0328	0	0	0	0.93457	0	0.991808
comp70955_c0_seq1_2	19.6191	0	0	0	1.66465	0	0.991795
comp86867_c0_seq1_2	35.5078	0	0	0	3.01716	0	0.991783
comp42222_c0_seq1_2	23.1747	0.220052	0	0	1.95476	0	0.991747
comp98315_c0_seq1_2	14.9892	0	0	0	1.2887	0	0.991685
comp72182_c0_seq1_2	22.6291	0.0822164	0	0.08152	1.94089	0.0757456	0.991649
comp96694_c0_seq1_2	16.5803	0	0	0	1.43392	0	0.991634
comp92889_c0_seq1_2	23.4857	0	0	0	2.04227	0	0.991587
CL11186Contig1	13.7149	0	2.88789	1.21022	0.785118	0	0.991582
comp42829_c1_seq1_2	21.8004	0	0	0	1.8978	0	0.991578
comp40663_c0_seq1_2	13.7835	0	0	0	1.21209	0	0.99149
comp69637_c1_seq1_2	19.2368	0	0	0	1.69404	0	0.991477
comp87212_c0_seq1_2	9.03852	0	0	0	0.800545	0	0.991426
comp43782_c1_seq1_2	10.9754	0	0	0	0.978717	0	0.991365
comp66758_c4_seq1_2	8.47313	0	0	0	0.756668	0	0.991352
comp87436_c0_seq1_2	17.8641	0	0	0	1.6009	0	0.99132
comp98405_c0_seq1_2	9.33236	0	0	0	0.836399	0	0.991319
comp69637_c2_seq1_2	12.4406	0	0	0	1.11769	0	0.991297
comp88734_c0_seq1_2	28.3161	0	0	0	2.54445	0	0.991295
comp44253_c1_seq1_2	16.639	0	0	0	1.50492	0	0.991235
comp38055_c0_seq1_2	280.568	0.149398	0.156073	0	25.6099	0	0.991204
comp95102_c0_seq1_2	25.1398	0	1.48088	0.107775	3.30634	0	0.991199
comp73747_c2_seq1_2	60.383	0.441165	2.21e-97	0	5.47733	0	0.991151
comp40539_c0_seq1_2	7.56618	0	0	0	0.69325	0	0.991112
comp89078_c0_seq1_2	22.7889	3.33e-101	0	0	2.09382	1.97e-96	0.991086
comp62361_c1_seq1_2	15.1827	0	0	0	1.40232	0	0.991035
comp67779_c1_seq1_2	34.8865	0	0	0	3.22446	0	0.991029
comp43560_c0_seq1_2	16.8192	0	0	0	1.56107	0	0.990988
comp43457_c1_seq1_2	12.5463	0	0	0	1.17119	0	0.990931
comp88596_c0_seq1_2	30.2515	8.61e-103	7.07e-95	7.01e-102	2.83187	0	0.990904
comp88670_c0_seq1_2	24.6918	0	0	0	2.33142	0	0.990817
comp68472_c0_seq1_2	20.5151	0	3.65e-108	2.42e-110	1.94015	0	0.990801
comp117038_c0_seq1_2	25.6689	0	0	0	2.42979	0	0.990792
comp44501_c1_seq1_2	19.9147	0	0	0	1.89094	0	0.99076
comp37205_c1_seq1_2	24.6873	6.38e-11	8.6e-05	0.000212173	2.36351	1.17e-08	0.990676
comp37245_c0_seq1_2	64.5495	7.55e-107	0	0	6.19348	0	0.990652
comp118880_c0_seq1_2	31.2123	0	0	2.71142	0	0	0.990585
comp38970_c0_seq1_2	38.8455	0.375008	9.74e-27	1.47e-27	3.75576	1.41e-27	0.990498
comp73809_c1_seq2_2	10.9635	0.754741	0.147176	0.222822	0.962794	0	0.990479
comp73117_c1_seq1_2	13.032	0.175216	1.35e-79	2e-80	1.28762	0.0634726	0.990218
comp42846_c0_seq2_2	16.2835	0	0	0	1.63744	0	0.990141
comp88880_c0_seq1_2	18.4634	0.266754	0	0	1.84384	0	0.990084
comp103524_c0_seq1_2	17.2083	0	0	0	1.74548	0	0.990041
comp37940_c1_seq1_2	23.9653	0	0	0	2.43092	0	0.990041
comp71432_c0_seq2_2	32.728	0	0	0	3.35142	0	0.98993
comp98939_c0_seq1_2	8.4195	0	0	0	0.866446	0	0.989871
comp72556_c0_seq1_2	29.6081	0.478797	0.188418	0.485036	3.17822	0	0.989858
comp39099_c0_seq2_2	49.9171	0.828957	0	0	5.07491	0.0863829	0.989853
comp69303_c2_seq1_2	22.4824	0	0	0	2.321	0	0.989833
comp88704_c0_seq1_2	29.3117	0	0	0	3.02826	0	0.989824
comp37962_c0_seq1_2	18.4524	0.0664478	0	0	1.91502	0	0.989758
comp120381_c0_seq1_2	53.6608	0	0	5.04957	0	0	0.989755
CL24188Contig1	14.5829	1.06413	8.69e-27	0.389247	0.959026	0.647346	0.989742
comp93039_c0_seq1_2	9.67756	4.81e-28	6.36e-55	2.52e-31	1.0083	1.15e-32	0.989722
comp99389_c0_seq1_2	10.7696	0	0	0	1.12996	0	0.989636
comp42521_c1_seq1_2	31.3349	0	0	0	3.29031	0	0.989626
comp40595_c0_seq1_2	14.6894	0	0	0	1.54969	0	0.989568
comp72934_c0_seq4_2	14.5908	0	0	5.21e-113	1.54441	0	0.989526
comp44422_c0_seq1_2	19.5947	0	0	0	2.08247	0	0.989475
comp42693_c1_seq1_2	10.049	0	0	0	1.0688	0	0.989465
comp69217_c2_seq1_2	14.1236	0	0	0	1.5033	0	0.989456
comp70037_c3_seq1_2	17.5166	0	0	0	1.86773	0	0.989433
CL27768Contig1	134.336	0.194063	6.12849	0	18.5151	0	0.989432
comp87165_c0_seq1_2	18.8255	0	0	0	2.00929	0	0.989421
comp73236_c1_seq2_2	13.3736	0.0313631	0	1.54e-32	1.43017	8.14e-11	0.989391
comp36968_c1_seq1_2	34.5054	0.244876	0	0	3.69293	0	0.989355
comp72416_c0_seq1_2	3.52183	0	0	0	0.378021	0	0.989348
comp43697_c1_seq1_2	16.6207	0	5.83e-105	0	1.79088	0	0.989298
comp44675_c0_seq1_2	17.2146	0	0	0	1.8561	0	0.98929
comp92181_c0_seq1_2	21.0754	0	0	0	2.27737	0	0.989261
comp93870_c0_seq1_2	15.9905	0	0	0	1.75217	0	0.989076
comp72742_c0_seq1_2	5.56121	3.7e-108	0	0	0.611392	0	0.989031
CL1Contig4958	19.9785	0	4.60624	0	0	0	0.989006
comp89543_c0_seq1_2	17.9561	0	0	0	1.99412	0	0.988893
comp37383_c0_seq1_2	25.6593	2.33e-94	1.07e-101	2.6135	0	1.13e-94	0.988805
comp118560_c0_seq1_2	16.5097	4.16e-83	3.15e-77	1.38e-82	1.85778	5.58e-86	0.988709
comp40808_c0_seq1_2	13.2472	5.81e-77	9.34e-99	1.03e-72	1.49828	1.7e-75	0.988637
comp71496_c0_seq1_2	39.352	0	0	0	4.47247	0	0.988567
comp40791_c1_seq1_2	13.0216	0	0	0	1.48628	0	0.988505
comp40022_c0_seq1_2	14.7528	0.183465	0	0	1.67803	4.37e-86	0.988486
comp138379_c0_seq1_2	28.9279	0	0	0	0	3.07307	0.988423
comp37688_c0_seq1_2	20.1142	0	1.7708	0	3.20217	0	0.988374
comp35714_c1_seq1_2	18.9515	0	0	0	2.16363	0.413946	0.988324
comp96784_c0_seq1_2	19.6698	0.0921162	0	0	2.27188	0	0.988324
comp92072_c0_seq1_2	21.5708	0.122696	0	0	2.49245	0	0.988313
comp111085_c0_seq1_2	14.9808	0	0	0	1.73707	0	0.988272
comp42235_c0_seq1_2	31.1287	6.69e-79	2.75e-79	1.29e-24	3.61733	1.38e-83	0.988239
comp91272_c0_seq1_2	58.5241	1.19341	0.72587	0	7.40514	0	0.988086
comp118864_c0_seq1_2	7.54225	0	0	0	0.888406	0	0.988033
comp70258_c0_seq1_2	41.1203	0	1.11066	0	5.64738	0	0.987999
comp42815_c1_seq1_2	28.3159	0	0	0	3.34869	0	0.987971
comp85717_c0_seq1_2	33.7229	0	0	0	4.02826	4.01e-111	0.987813
CL5376Contig1	40.3212	6.19	4.39754	0	0	0	0.98779
CL1Contig2973	16.9221	0	2.94604	0	2.62641	0	0.987764
CL42Contig2	21.1947	0	4.01435	0	3.1395	0	0.987618
comp71406_c2_seq1_2	41.5689	0	0	0	5.03768	0	0.987581
comp39882_c0_seq1_2	55.7241	0	0	0	6.78545	0	0.987502
comp91791_c0_seq1_2	25.4698	0	0	0	3.10592	0	0.987478
comp93235_c0_seq1_2	20.1314	0.516491	0	0	2.41955	0	0.987436
comp72753_c1_seq1_2	46.3087	1.60992	1.57e-119	0	5.508	0	0.987338
comp95799_c0_seq1_2	29.8533	0	0	0	3.69164	0	0.987245
comp70245_c3_seq1_2	12.9019	0	0	0	1.61736	0	0.98701
comp81905_c0_seq1_2	19.1133	0	0.160642	0	2.52631	0.0571573	0.986972
comp69572_c3_seq1_2	14.5457	0	3.6e-88	0	1.83918	0	0.986858
comp96014_c0_seq1_2	9.9885	0	0	0	1.26425	0	0.98684
comp71320_c1_seq1_2	24.2686	0	0	0	3.07985	0	0.986793
comp95802_c0_seq1_2	13.9399	0	0	0	1.76991	0	0.986785
comp85549_c0_seq1_2	43.191	0	0	0	5.48757	0	0.986772
comp63318_c0_seq1_2	6.71171	0	0	0	0.859677	0	0.986626
comp96979_c0_seq1_2	9.25818	0	0	0	1.19164	0	0.986537
comp85274_c0_seq1_2	11.7059	0	0	0	1.51421	0	0.986445
comp89409_c0_seq1_2	18.262	1.17e-121	0	0	2.3691	0	0.986392
comp32749_c0_seq1_2	8.40168	0	0	0	1.09254	0	0.986347
comp90735_c0_seq1_2	18.8373	0	0	0	2.46798	0	0.986206
CL27967Contig1	18.859	0	4.74644	0	1.2221	0	0.986197
comp37905_c0_seq1_2	54.1907	0	0	0	7.11549	0	0.986164
comp71443_c1_seq1_2	9.01814	0	0	0	1.18552	0	0.986142
comp70326_c0_seq1_2	27.7457	0	0	0	3.669	0	0.986028
comp89049_c0_seq1_2	29.1447	2.47e-109	0	1.09e-69	3.85595	5.73e-96	0.986019
comp38850_c0_seq1_2	138.309	4.27678	4.03424	4.7485	13.2632	19.4843	0.985867
comp96664_c0_seq1_2	19.1814	6.26e-109	2.05e-72	4.5e-101	2.57721	2.53e-102	0.985716
comp90713_c0_seq1_2	23.4068	0.51122	1.87e-27	4.91e-87	3.12552	4.67e-79	0.985698
comp37842_c0_seq1_2	23.511	0	0	0	3.1752	0	0.985613
comp33234_c0_seq1_2	9.75963	0	0	0	1.34143	0	0.985252
comp43109_c0_seq1_2	34.6123	4.52363	0.126178	0.551188	0.191885	0.062124	0.985159
comp118986_c0_seq1_2	27.1198	0	0.927663	4.03406	0	0	0.985134
comp109701_c0_seq1_2	35.7858	0	0	4.58915	0	0	0.985105
comp44577_c0_seq1_2	16.6599	9.14e-101	1.25e-98	9.87e-94	2.30755	1.07e-98	0.985091
comp44003_c0_seq1_2	36.0781	0	0	0	5.02167	0	0.984987
comp69949_c1_seq1_2	16.4408	0	0	0	2.30482	0	0.984833
comp158488_c0_seq1_2	24.3937	0	0	0	0	3.20766	0.984825
comp85924_c0_seq1_2	57.0002	0.806382	0	0	8.02217	0	0.984729
comp101576_c0_seq1_2	9.9107	0	2.59363	0	0.601197	0	0.984605
comp98153_c0_seq1_2	12.9391	0	0	0	1.83899	0	0.984531
comp114182_c0_seq1_2	13.8637	0	0	0	1.9789	0	0.984435
comp66499_c0_seq1_2	16.1462	0	0	0	2.32172	0	0.984269
CL1Contig296	87.0386	0.0162061	13.6211	0.11404	16.0702	0.107078	0.984247
CL1Contig5497	150.211	28.2012	23.0958	2.13921	5.04012	0.490712	0.984122
comp69882_c1_seq1_2	22.2901	0	0	0	3.27994	0	0.983732
comp102348_c0_seq1_2	16.996	0	0	0	2.51462	0	0.983602
comp90258_c0_seq1_2	26.0445	0	6.8531	4.74e-36	0	6.71e-14	0.983567
comp44371_c0_seq1_2	16.4106	0	0	0	2.43641	0	0.983518
comp37264_c1_seq1_2	41.6035	0	0	0	6.18717	0	0.983477
CL1Contig6068	17.9758	0	2.68096	1.07e-32	3.43559	1.54e-15	0.983179
comp71746_c1_seq1_2	10.1936	0	0	0	1.54216	0	0.983054
comp73022_c1_seq1_2	20.4582	0	0	0	3.16726	0	0.982462
comp40636_c0_seq2_2	6.95333	4.86e-27	6.12e-106	4.45e-26	1.08084	8.36e-38	0.982355
comp73411_c0_seq2_2	18.6297	0.0641953	0	0	2.89836	0	0.982355
comp70247_c0_seq1_2	12.2474	0	0	0	1.91785	0	0.982159
comp65481_c0_seq1_2	38.5782	0	0	0	6.04721	0	0.982131
comp72514_c0_seq1_2	23.9332	0	0	0	3.77229	7.21e-119	0.981982
CL2063Contig1	40.8981	5.22882	4.30417	0.449325	8.1072	0.829086	0.981752
comp91436_c0_seq1_2	20.8362	0.354809	0	0	3.37552	0	0.981234
comp105915_c0_seq1_2	22.0965	0	0	0	3.57806	0	0.981229
comp115315_c0_seq1_2	11.3234	0	0	0	1.84065	0	0.981118
CL24220Contig1	81.4863	0.212355	1.73827	0	14.328	0	0.981074
CL24453Contig1	195.83	33.0324	17.9818	0	33.8635	9.69838	0.98055
comp68963_c0_seq1_2	20.3537	0	0	0	3.40964	0	0.980223
comp95345_c0_seq1_2	23.4273	0	0	0	3.9404	0	0.980099
comp43450_c0_seq1_2	12.6618	0	0	0	2.16745	0	0.979547
CL2487Contig1	41.9657	6.64372	6.71548	0.137294	8.42269	0.703926	0.979483
comp83722_c0_seq1_2	31.5605	0	0	0	5.49578	0	0.978992
comp98665_c0_seq1_2	36.7838	0	0	0	6.41505	0	0.978941
comp44643_c0_seq1_2	19.8	0	0	0	3.48815	1.81e-86	0.978604
comp70005_c1_seq2_2	16.0832	1.34709	3.83766	1.42542	4.2533	0.791459	0.978561
comp43091_c0_seq1_2	7.67915	0.165901	0.261519	0.107241	1.50209	0.653503	0.97853
comp103679_c0_seq1_2	13.0124	0.315631	3.89861	0.362434	1.82506	0.157653	0.977608
comp72150_c1_seq1_2	22.623	0	0	0	4.10582	0	0.97757
comp29258_c0_seq1_1	52.2713	0	0	0	0	9.04075	0.977485
comp92697_c0_seq1_2	19.5127	0	0	1.17e-109	3.55941	0	0.977386
comp37831_c1_seq1_2	34.8236	0	0	0	6.36062	0	0.977339
comp96179_c0_seq1_2	19.8507	0	0	0	3.65806	0	0.977015
comp100060_c0_seq1_1	23.0226	1.14e-47	7.08e-20	0.000520251	4.22253	1.40986	0.976265
comp65608_c1_seq1_2	11.849	0	0	0	2.23277	0	0.976175
comp73403_c6_seq1_2	42.0919	0	12.6872	0	0	0	0.975833
comp82806_c0_seq1_1	6.70723	0.00515995	0.789435	1.50699	3.6e-06	0.225895	0.975238
comp88655_c0_seq1_2	12.9915	0	0	0	2.55528	0	0.974455
comp67633_c1_seq1_2	11.6658	0	0	0	2.3119	0	0.974137
CL28651Contig1	12.5653	0	3.62934	0	2.1662	0.525926	0.974127
comp84460_c0_seq1_2	37.032	1.87726	9.01648	5.88e-60	8.25387	0.39149	0.974107
comp92135_c0_seq1_2	51.9342	0	0	0	10.3267	0	0.973994
comp97061_c0_seq1_2	43.1111	0	0	0	8.58663	0	0.973923
comp80105_c0_seq1_2	47.36	0.540733	14.7678	0	0	0	0.97384
comp102705_c0_seq1_2	26.9608	0	0	0	5.40945	0	0.973606
CL10109Contig1	13.5892	0	2.75598	0.966248	3.26543	0	0.973497
CL16860Contig1	51.3637	5.14722	13.5978	0	0	9.9169	0.973489
comp73166_c3_seq1_2	22.1593	0	0	0	4.50103	0	0.973066
CL6788Contig1	991.8	2.03786	303.183	1.40985	130.746	0.579668	0.972984
comp78552_c0_seq1_1	32.2469	0	6.54512	7.05137	0	0	0.972491
comp99526_c0_seq1_2	17.5032	0	0	0	3.63446	0	0.972064
comp132719_c0_seq1_2	21.4279	0	5.98743	0	3.88727	0	0.972014
comp77023_c0_seq1_2	122.847	10.5452	33.6271	5.44525	33.0869	6.90797	0.971938
comp78048_c0_seq1_2	41.8783	0	0	0	8.7437	0	0.971808
comp64182_c0_seq1_2	13.262	0	0	0	2.76991	0	0.971791
comp89586_c0_seq1_2	23.0419	0	0	0	4.81954	0	0.971723
comp89360_c0_seq1_2	30.9413	0	9.05663	0	5.13224	0	0.971719
CL1Contig5739	28.9964	1.1305	7.85274	0.0263529	6.11714	0.0778514	0.971561
comp84888_c0_seq1_2	75.4069	1.37592	0	0	16.1827	0	0.970644
comp103315_c0_seq1_2	29.4985	0	0	0	6.31681	0	0.970589
CL11897Contig1	13.0721	0	0.918776	0	3.18096	0.0286124	0.97043
comp67999_c0_seq1_2	23.9755	0	0	0	5.1596	0	0.970344
comp89938_c0_seq1_2	20.5485	0	0	0	4.42777	0	0.97028
CL5319Contig1	24.6445	0	1.72685	0	6.10698	0	0.969197
comp30564_c0_seq2_1	488.442	0.155989	137.359	0.362965	97.0786	0.105634	0.969187
comp73244_c0_seq4_2	7.62682	5.06e-11	5.92e-06	3.58e-07	1.68502	5.1e-07	0.969002
comp90933_c0_seq1_2	36.5793	0.381201	0	0	8.15228	0	0.968685
comp91854_c0_seq1_2	25.0551	0	0	0	5.58823	0	0.968501
CL3147Contig2	124.505	21.6597	40.5409	5.37946	31.4298	6.92497	0.96776
comp99097_c0_seq1_2	22.695	0	5.04e-26	0	5.15351	0	0.967526
CL7219Contig1	37.7655	0.0395362	5.78434	0	9.94107	0	0.967405
comp37705_c0_seq1_2	31.761	0	0	0	7.34257	0	0.96652
comp70080_c2_seq1_2	15.4993	0	0	0.172583	3.60175	0	0.966389
comp68786_c0_seq1_2	7.95562	2.48e-28	2.75e-18	5.01e-21	1.91091	3.78e-19	0.96425
comp37705_c1_seq1_2	21.3394	0	0	0	5.128	0	0.964222
CL1Contig4040	11.6003	0	4.05178	0	0	0	0.964217
comp57635_c0_seq1_2	9.27423	0	0	0	2.23502	0	0.964046
comp39101_c0_seq1_2	28.0084	0.915579	9.6764	0.488517	5.12232	0.47661	0.964039
comp36968_c0_seq1_2	17.2595	0	0	0	4.16503	0	0.963963
comp58035_c0_seq1_2	13.3266	0	0	0	3.22621	0	0.963764
comp92077_c0_seq1_1	47.9716	0	4.74455	0	13.2882	0.483746	0.963468
CL628Contig1	44.9692	0	11.4839	0	11.184	0	0.963378
comp89774_c0_seq1_2	19.7236	0	0	0	4.82655	0	0.963085
comp73929_c0_seq1_2	1434.35	15.4254	361.912	20.7862	379.281	5.40744	0.962667
comp94064_c0_seq1_2	77.532	0	6.50946	2.0443	21.6921	0	0.962435
CL1316Contig2	42.0967	0	2.75321	0	11.5525	0	0.961732
comp81541_c0_seq1_2	30.2912	3.47675	8.18768	2.08299	10.5445	3.51719	0.961713
CL3349Contig2	21.7086	0	4.38076	0.0418742	6.06236	0.10117	0.961702
comp93983_c0_seq1_2	22.1643	3.55e-09	5.91862	0	5.56599	0	0.96127
comp69364_c0_seq1_2	11.7963	0	0	0	2.98067	0	0.960977
comp39144_c0_seq1_2	29.9679	0.988893	1.96149	0.385753	8.59298	0.54863	0.960808
comp37849_c0_seq1_2	28.9817	1.29e-17	7.75e-31	6.60799	3.72691	0	0.960457
comp37629_c0_seq2_1	29.1129	0	10.6392	0	0.0850774	0.217251	0.960281
comp39080_c0_seq1_2	35.5655	2.76821	13.3107	0.293835	0.153661	0.557	0.959592
comp32892_c0_seq1_2	20.4585	0	0	0	5.28038	0	0.959508
comp99354_c0_seq1_2	28.3618	0	0	0	7.3509	0	0.959212
comp42297_c0_seq1_2	28.5535	0	0	0	7.41157	0	0.959106
comp43693_c0_seq1_2	24.6432	0	0	4.44e-109	6.44584	0	0.958555
CL1223Contig1	30.2391	0	0	0	0	7.66723	0.958211
comp101988_c0_seq1_2	18.8641	0	0	0	4.9609	0	0.958162
comp102858_c0_seq1_2	9.3231	0	0	0	2.45423	0	0.95809
comp48382_c1_seq1_1	105.95	0	40.1114	0	2.35472	0	0.95707
comp88844_c0_seq1_2	28.2185	1.48e-103	1.85e-59	0	7.56412	7.62e-105	0.956738
CL12725Contig1	33.9484	0	12.8997	1.4529	0	0	0.956673
comp79205_c0_seq1_2	25.1797	2.23482	9.593	5.72e-28	7.56e-26	0.000366733	0.955518
comp70550_c3_seq1_2	20.1658	0	0	0	5.50478	0	0.955334
comp106281_c0_seq1_2	31.8097	0	0	0	8.69656	0	0.955214
comp73062_c1_seq1_2	13.315	0	0	0	3.65771	0	0.954835
comp86163_c0_seq1_2	49.1876	0	0	0	13.5849	0	0.954406
comp129207_c0_seq1_2	26.6883	0	0	0	7.37599	0	0.954351
comp80270_c0_seq1_2	65.6936	18.9829	14.0762	6.39e-42	6.95e-21	0.0530535	0.954181
comp37245_c1_seq1_2	80.6899	9.59e-88	1.01e-93	7.14e-100	22.3769	2.13e-98	0.954076
comp99212_c0_seq1_2	9.76763	0	0	0	2.71523	0	0.953882
comp145636_c0_seq1_2	20.2517	0	0	2.81342	0	4.98126	0.953777
CL15832Contig1	49.6654	0	19.2269	0	0	0	0.953601
CL21209Contig1	116.992	37.407	28.3227	22.606	5.13925	34.6654	0.953129
CL9390Contig1	149.596	3.25851	58.639	0	20.6348	0	0.952396
CL25938Contig1	11.1688	0	2.17443	0	3.4933	0	0.95214
CL2897Contig1	82.2259	1.26163	29.6401	0.859977	18.26	0.159932	0.951512
CL2290Contig1	29.0359	0.269697	6.47915	0	9.05093	0.0226317	0.951411
comp36360_c0_seq1_2	50.9415	0	0	14.1086	0	0	0.950945
comp104776_c0_seq1_2	8.70184	0	0	0	2.50805	0	0.950841
CL5785Contig1	20.2463	0.275777	8.09667	0	0	0.0245598	0.950305
comp69882_c0_seq1_2	28.2061	0	0	0	8.24291	0	0.94962
comp69951_c1_seq1_2	22.7613	2.87e-103	0	0	6.66096	0	0.949497
CL1Contig6671	10.4752	0	0.928974	0.329834	3.44951	0.157954	0.948667
comp89436_c0_seq1_2	18.8534	0.100179	0	0	5.59204	0	0.948407
CL27014Contig1	98.1586	0.208872	39.721	0	0	0	0.94837
CL27079Contig1	52.0236	3.70504	14.4739	0.476756	16.9547	0.44988	0.947338
comp126373_c0_seq1_2	29.4875	0	0	0	8.8492	0	0.94719
CL1Contig2603	25.8967	1.51988	10.4137	1.69847	6.66894	0.79813	0.947028
comp105976_c0_seq1_1	21.4614	1.67e-35	8.8245	0	0	0	0.946242
comp29677_c1_seq1_1	67.2723	0.00276981	1.12e-07	2.86e-20	20.6482	1.5e-10	0.945034
comp40377_c1_seq1_2	15.5505	0	0	0	4.77473	0	0.944997
CL5620Contig1	8.61393	0	0.459474	0	2.8088	0	0.944868
comp43374_c0_seq1_2	21.1709	0	0	0	6.55938	0	0.944106
comp85930_c0_seq1_2	83.8378	0.98573	0	0	26.2961	0	0.943139
CL26283Contig1	1243.05	11.2428	315.252	19.3821	422.773	5.11705	0.94175
CL6146Contig1	24.3988	0	5.56782	0	8.28796	0	0.941587
comp99958_c0_seq1_2	18.8566	0	0	0	6.09317	0	0.939754
comp130198_c0_seq1_2	36.6722	0	0	0	11.8938	1.82e-45	0.939355
comp100213_c0_seq1_2	17.424	0	0	0	5.65662	0	0.939248
comp88373_c0_seq1_2	50.5526	14.4056	16.8809	13.4903	0	15.073	0.938838
comp133579_c0_seq1_2	31.6326	0	3.59168	10.8834	0	0	0.938558
comp41444_c0_seq1_2	27.3139	0	0	0	9.02678	0	0.937282
CL9169Contig1	44.9935	0	19.8583	0	0	0	0.936384
comp44267_c0_seq1_2	9.54674	2.00646	1.1e-15	2.57544	2.1308	2.07359	0.936152
comp37689_c0_seq2_2	7.06487	2.28e-15	1.09e-10	3.16e-18	2.37059	3.11e-19	0.935554
comp73403_c2_seq1_2	16.5433	0	7.39782	3.95e-33	6.16e-45	1.3297	0.935327
CL8527Contig1	15.2737	0.140735	2.98671	0.0929424	5.6595	0.0428476	0.934723
comp118031_c0_seq1_2	27.2344	0	0	0	9.29581	0	0.933554
CL16929Contig1	23.1159	0	0	7.67954	0	0.757492	0.93335
CL22276Contig1	263.617	7.63418	103.047	5.34838	78.7865	5.82544	0.933238
CL1Contig6484	33.0864	0	14.8688	0.310895	5.67863	0.577534	0.932446
comp79186_c0_seq1_2	57.1497	0.606354	2.64753	2.06252	21.1767	2.58486	0.932034
CL2835Contig1	18.8908	1.84692	8.77204	0	2.80073	0.0709767	0.931569
CL24158Contig1	33.3447	0	2.12644	0	12.2624	0	0.931214
comp80748_c0_seq1_2	90.6823	9.29087	10.186	0.0237725	35.7717	4.3599	0.929887
CL1Contig2816	8.97752	0.0291752	4.16725	0	0	0.380233	0.929877
CL1Contig3352	44.0511	2.2541	19.2185	15.8073	10.5505	5.02558	0.92817
CL22462Contig1	80.1658	7.20014	40.4106	7.74784	9.8033	1.68943	0.926916
CL4002Contig1	72.363	22.9628	31.8103	0.340589	10.1237	7.78585	0.926466
CL18921Contig1	656.068	0.887702	228.354	0.582759	222.091	1.74292	0.925331
comp76790_c0_seq1_2	175.519	2.85992	67.809	2.60288	56.9	1.94772	0.924891
CL6768Contig1	10.7414	3.14176	4.94243	0	1.95237	1.08635	0.924498
comp38648_c1_seq1_2	201.226	12.4442	17.8965	0.512122	82.1773	18.6643	0.923253
CL1Contig5420	42.1815	1.21172	11.6651	0.718564	16.6519	0.315804	0.92322
comp95968_c0_seq1_2	60.4442	1.17e-104	6.18e-82	0	22.5917	1.1e-101	0.921824
comp116132_c0_seq1_2	23.9796	0	0	0	8.98176	0	0.921525
comp74639_c0_seq1_2	139.856	10.7561	48.8433	6.26147	55.3726	3.07523	0.921234
comp54625_c1_seq1_1	26.126	1.46e-29	10.0557	8.2e-29	8.41967	0	0.921113
comp65527_c0_seq1_1	102.755	5.40055	46.3591	3.18957	29.6027	0.509654	0.919873
comp68141_c2_seq1_2	49.6791	6.69e-88	1.31e-85	3.2e-113	19.0391	1.26e-87	0.91824
comp70676_c0_seq1_2	21.2394	0	0	0	8.1399	0	0.918238
comp82171_c0_seq1_2	32.2485	3.83795	12.37	0	10.5798	11.4101	0.916923
comp87936_c0_seq1_2	27.1719	1.60358	1.19e-29	1.43e-26	10.6119	0.602357	0.916694
CL1685Contig2	71.5906	4.2219	26.7833	0.86249	27.4737	2.39857	0.916445
CL6354Contig1	8.08655	0.287208	3.82625	0	1.94197	0	0.916156
comp85270_c0_seq1_2	37.7205	0	18.9244	0	0	2.19514	0.916094
CL20742Contig1	16.9299	5.14527	7.5591	0.756512	5.06825	0.599422	0.915646
comp40492_c0_seq1_2	33.0551	0.0364843	8.91e-51	7.39e-64	1.39e-29	12.6964	0.914171
CL17580Contig1	8.24301	1.72354	3.96953	0	0	0	0.912343
CL23569Contig1	25.8572	0	8.81956	0	9.90928	0	0.91216
CL1316Contig1	7.40177	0	3.79793	0.0500035	0	0	0.910746
CL1117Contig2	80.3159	6.97417	24.4621	2.67413	35.5042	2.20224	0.910655
CL1Contig3059	140.555	0.352528	60.6609	1.00066	45.499	0.432444	0.90986
comp79007_c0_seq1_2	25.28	0	8.00769	0	10.3048	0.000355664	0.90782
comp95381_c0_seq1_2	9.11416	2.1679	4.60971	2.52e-22	3.0617	2.29387	0.905674
CL19632Contig1	74.2664	2.22573	40.1354	10.071	12.0507	0.246841	0.905544
comp71141_c0_seq1_2	16.5577	0.832207	3.85387	0.264443	7.51843	2.18e-17	0.9042
CL5564Contig1	29.3649	0	8.15885	0	12.6787	0.062741	0.90418
comp39771_c0_seq1_2	48.2173	0	7.31527	0	21.7637	0.336116	0.902761
CL115Contig3	27.9613	1.48277	8.19844	0	12.5523	0.595735	0.902134
CL16931Contig1	18.0562	0	9.78722	2.05122	0	0.950315	0.901681
comp33670_c0_seq1_1	15.7574	6.02e-20	5.75748	1.22e-16	6.30877	2.92e-12	0.901621
CL5997Contig1	17.6715	1.57001	1.15783	0.525531	7.9608	0	0.901461
CL27065Contig1	63.8782	24.0626	29.7891	0	6.59952	8.55108	0.901413
comp75394_c0_seq1_2	42.1065	3.14034	12.5711	2.21007	20.203	2.57247	0.901113
comp88845_c0_seq1_2	28.0694	0	9.57451	0	11.7241	0	0.900119
