# Supplementary material for: Discovery of genes involved in anthocyanin biosynthesis from the rind and pith of three sugarcane varieties using integrated metabolic profiling and RNA-seq analysis
Source: BMC Plant Biol. 2021 May 12;21:214. doi: 10.1186/s12870-021-02986-8 (PMC8117289; doi:10.1186/s12870-021-02986-8)
Supplement: Supplementary file 2 — Additional file 2. [file 12870_2021_2986_MOESM2_ESM.zip › S3 Table. Correlation analysis between anthocyanins contents and expression profiles of the DEGs in rinds.xlsx]

## Sheet: Sheet1
id	Badila_rind	Badila_pith	ROC22_rind	ROC22_pith	FN15_rind	FN15_pith	pearson
Total anthocyanins	17833.2	4.87	1564.58	8.97	176.83	33.65	null
CL9617Contig1	8.18778	0	0.775285	0	0	0	0.999912
comp37617_c1_seq1_2	13.315	0.0808848	1.06907	0	0	0	0.999904
CL6917Contig1	62.2597	0.895184	4.88125	0	0	0	0.999766
comp56627_c0_seq1_2	75.8768	0	8.27646	0	3.02e-19	0	0.999662
CL3460Contig1	68.1708	1.12368	4.20889	0.497976	0	0.832514	0.999263
CL28664Contig1	17.3683	0	2.14644	0.0983477	0	0	0.99921
comp78158_c0_seq1_2	130.372	0.101675	5.98343	0	2.14309	0	0.999045
CL3460Contig2	21.4614	0.113465	1.01435	0.105365	0	0.136804	0.999036
comp80016_c0_seq1_2	38.9259	0	1.92587	0.272309	0.991714	0.0641024	0.998946
comp37392_c0_seq1_2	14.1778	0.0407379	1.91358	0.0385406	0.0901578	0.0371114	0.998858
comp100773_c0_seq1_2	9.83131	5.7e-94	0.404111	0.10297	0	1e-88	0.998805
comp94129_c0_seq1_2	34.4544	0	4.57247	0	0	0	0.99879
comp34372_c1_seq1_1	31.3051	0	0.890362	0	0	0	0.998374
CL1Contig687	22.277	0.528803	1.79141	1.13502	0	0	0.998343
comp37556_c0_seq1_2	17.0684	0	0.456876	0	0	0	0.998279
CL23234Contig1	166.826	0.143814	24.4287	0	4.34916	0.0557195	0.998277
comp99445_c0_seq1_2	21.1814	0	0.866938	0	0	0.616645	0.998227
comp39912_c0_seq1_2	31.9849	0.0851705	0.816716	0	0	0	0.998157
comp96531_c0_seq1_2	23.1412	0.199137	0.60258	0	6.03e-08	0	0.998049
comp83961_c0_seq1_2	44.7191	0	1.79675	0	1.83536	0	0.998035
comp44239_c0_seq1_2	19.3894	0.058727	0.980384	0	1.05957	0	0.9979
comp107369_c0_seq1_2	26.1618	0	0.444607	3.67e-77	0	0	0.997672
comp108011_c0_seq1_2	10.3428	0	0.175635	0	0	0	0.997672
CL7Contig5	15.6539	0	2.34947	0.50162	0	0.634667	0.997663
comp40619_c1_seq1_2	12.4452	0	0.205418	0	0	0	0.99764
comp38809_c1_seq1_2	57.6503	0	2.79874	0	3.38708	0	0.997568
comp42208_c0_seq1_2	15.2687	0	0.23138	0	0	0	0.997548
comp71114_c2_seq1_2	23.0891	0.134993	0.432972	0.148093	0	0	0.997524
CL6006Contig1	11.467	0.0753265	0.272452	0	0.26634	0.0682771	0.997513
comp91890_c0_seq1_2	17.1295	0	0.300268	0	0	0.201807	0.997431
comp73488_c1_seq4_2	13.0956	0	0.184461	0	0	0.0499559	0.997396
CL19883Contig1	19.348	0	2.84554	0	1.23734	0	0.997348
comp66290_c1_seq3_2	19.6738	0	0.282505	0.088746	0	0.108848	0.99728
comp69140_c1_seq1_2	13.5324	0	0.149924	0	0	0	0.997262
comp73715_c2_seq1_2	19.2938	0.264045	0.875634	0.373268	1.20849	0.45534	0.997043
comp88216_c0_seq1_2	18.1633	0.256198	0.499505	0.5188	0	0.279754	0.99699
comp96961_c0_seq1_2	7.85075	0.269489	0.251596	0	4.31e-24	0.231545	0.996821
comp85586_c0_seq1_2	55.1963	0	0.335954	0.070369	0	0.202994	0.996778
comp90530_c0_seq1_2	20.2109	0	0.0786274	2.61e-80	0	0	0.996718
comp37113_c0_seq1_2	40.2559	0	0.13077	1.27e-45	0	0	0.996667
comp67138_c3_seq1_2	113.086	8.55e-25	0.291106	3.13e-27	0	2.89e-58	0.996613
comp73384_c0_seq3_2	13.5065	1.05e-10	0.0598388	8.43e-23	0.134899	1.12e-23	0.9966
comp84041_c0_seq1_2	32.4485	0	0.0722114	0	0	0	0.996585
comp70338_c0_seq1_2	28.6464	0	0.151479	0	0.274597	0.193543	0.996529
comp81765_c0_seq1_2	98.0178	0.122957	0.158664	0	0	0	0.996506
comp89982_c0_seq1_2	15.4091	0	0.0142662	0	0	0	0.99648
comp67140_c0_seq1_1	65.3213	1.32e-20	3.32e-05	1.33e-19	8.56e-07	2.48e-19	0.996404
comp40820_c0_seq1_2	18.6932	1.25e-23	1.28e-06	1.12e-25	6.14e-19	1.76e-25	0.996404
comp69156_c0_seq1_2	14.4141	0	0	0	0	0	0.996404
comp40665_c0_seq1_2	39.0989	0	3.88e-92	0	0	0	0.996404
comp40762_c0_seq1_2	6.95051	0	0	0	0	0	0.996404
comp93065_c0_seq1_2	20.0082	1.75e-95	0	0	0	3.98e-100	0.996404
comp97647_c0_seq1_2	13.4806	0	0	0	0	0	0.996404
comp101406_c0_seq1_2	19.3072	0	0	0	0	0	0.996404
comp102754_c0_seq1_2	13.829	0	0	0	0	0	0.996404
comp105052_c0_seq1_2	23.8499	0	0	0	0	0	0.996404
comp105564_c0_seq1_2	14.7443	0	0	0	0	0	0.996404
comp127798_c0_seq1_2	18.192	0	0	0	0	0	0.996404
comp137384_c0_seq1_2	29.1293	0	0	0	0	0	0.996404
comp31949_c0_seq1_2	20.619	0	0	0	0	0	0.996404
comp37062_c1_seq1_2	44.5794	1.45e-115	0	3.89e-110	0	0	0.996404
comp37500_c1_seq1_2	29.9092	0	0	0	0	0	0.996404
comp39917_c1_seq1_2	37.0584	0	0	0	0	0	0.996404
comp41768_c0_seq1_2	27.1765	0	0	0	0	0	0.996404
comp42530_c0_seq1_2	19.6435	0	0	0	0	0	0.996404
comp43205_c1_seq1_2	11.5288	0	0	0	0	0	0.996404
comp44099_c1_seq1_2	10.4122	0	0	0	0	0	0.996404
comp44226_c0_seq1_2	14.7049	0	0	0	0	0	0.996404
comp44567_c0_seq1_2	10.4032	0	0	0	0	0	0.996404
comp44569_c0_seq1_2	41.3562	0	0	0	0	0	0.996404
comp44641_c0_seq1_2	12.7225	0	0	0	0	0	0.996404
comp65999_c1_seq1_2	23.4704	0	0	0	0	0	0.996404
comp66496_c0_seq1_2	13.4974	0	0	0	0	0	0.996404
comp69541_c1_seq1_2	15.8872	0	0	0	0	0	0.996404
comp71034_c1_seq1_2	28.1241	0	0	0	0	0	0.996404
comp73640_c0_seq1_2	28.3242	0	0	0	0	0	0.996404
comp88909_c0_seq1_2	21.3223	0	0	0	0	0	0.996404
comp90112_c0_seq1_2	25.6117	2.07e-77	0	2.65e-93	0	8.28e-104	0.996404
comp91092_c0_seq1_2	9.78755	0	0	0	0	0	0.996404
comp91866_c0_seq1_2	20.0322	0	0	0	0	0	0.996404
comp95678_c0_seq1_2	74.3901	0	0	0	0	0	0.996404
comp96692_c0_seq1_2	30.447	6.29e-95	0	6.95e-113	0	1.4e-87	0.996404
comp97067_c0_seq1_2	20.7181	0	0	0	0	0	0.996404
comp98808_c0_seq1_2	14.8087	0	0	0	0	0	0.996404
comp102472_c0_seq1_2	20.0189	0	0	0	7.83e-91	0	0.996404
comp102507_c0_seq1_2	16.5959	0	0	0	0	0	0.996404
comp103618_c0_seq1_2	7.86701	0	3.43e-33	0	0	0	0.996404
comp106069_c0_seq1_2	59.9757	0	0	0	0	0	0.996404
comp109100_c0_seq1_2	23.9125	0	0	0	0	0	0.996404
comp109500_c0_seq1_2	22.7238	9.66e-103	5.72e-105	3.47e-78	0	1.02e-95	0.996404
comp110812_c0_seq1_2	27.3474	0	0	0	1.85e-33	9.92e-69	0.996404
comp112103_c0_seq1_2	44.4191	0	0	0	0	0	0.996404
comp116106_c0_seq1_2	22.6378	0	0	0	0	0	0.996404
comp116674_c0_seq1_2	66.2174	0	0	0	0	0	0.996404
comp118534_c0_seq1_2	25.4812	0	0	0	0	0	0.996404
comp121012_c0_seq1_2	45.7082	0	0	0	0	0	0.996404
comp157213_c0_seq1_2	30.0187	0	0	0	0	0	0.996404
comp32531_c0_seq1_2	9.27164	0	0	0	0	0	0.996404
comp36435_c0_seq1_2	41.9244	0	0	0	0	0	0.996404
comp37481_c0_seq1_2	20.128	0	0	0	0	0	0.996404
comp37698_c0_seq1_2	31.2503	0	0	6.19e-121	0	0	0.996404
comp37905_c1_seq1_2	25.2018	0	0	0	0	0	0.996404
comp37926_c0_seq1_2	57.7191	0	0	0	0	0	0.996404
comp40211_c1_seq1_2	10.9687	0	0	0	0	0	0.996404
comp40486_c1_seq1_2	25.6325	0	0	0	0	0	0.996404
comp42209_c1_seq1_2	14.1442	0	0	0	0	0	0.996404
comp42869_c0_seq1_2	22.0459	0	0	0	0	0	0.996404
comp43184_c0_seq1_2	13.9057	0	0	0	0	0	0.996404
comp43205_c0_seq1_2	26.4118	0	0	0	0	0	0.996404
comp43224_c0_seq1_2	28.8753	0	0	0	0	0	0.996404
comp43768_c0_seq2_2	13.0741	0	0	0	0	0	0.996404
comp43935_c0_seq1_2	21.0207	0	0	0	0	0	0.996404
comp43955_c0_seq2_2	18.8778	0	0	0	0	0	0.996404
comp44111_c0_seq1_2	16.3806	0	0	0	0	0	0.996404
comp44426_c1_seq1_2	11.2816	0	0	0	0	0	0.996404
comp44671_c1_seq1_2	23.7166	0	0	0	0	0	0.996404
comp46858_c1_seq1_2	6.73681	0	0	0	0	0	0.996404
comp50940_c1_seq1_2	28.2291	0	0	0	0	0	0.996404
comp54192_c0_seq1_2	9.62493	0	0	0	0	0	0.996404
comp55710_c0_seq1_2	29.7593	0	0	0	0	0	0.996404
comp60711_c0_seq1_2	14.845	0	0	0	0	0	0.996404
comp60757_c0_seq1_2	35.1925	0	0	0	0	0	0.996404
comp66751_c1_seq1_2	16.1713	0	0	0	0	0	0.996404
comp66938_c0_seq1_2	38.9972	0	0	0	0	0	0.996404
comp68869_c1_seq1_2	20.4515	0	0	0	0	0	0.996404
comp68939_c0_seq1_2	18.4108	0	0	1.69e-91	0	0	0.996404
comp68948_c0_seq1_2	20.8881	0	0	0	0	0	0.996404
comp68966_c2_seq1_2	19.3608	0	0	0	0	0	0.996404
comp69436_c2_seq1_2	17.3462	0	0	0	0	0	0.996404
comp69817_c1_seq1_2	25.4523	0	0	0	0	0	0.996404
comp70314_c0_seq1_2	24.9626	0	0	0	0	0	0.996404
comp70604_c0_seq2_2	11.901	0	0	0	0	0	0.996404
comp70866_c0_seq1_2	19.3623	0	0	0	0	0	0.996404
comp71406_c1_seq1_2	45.2655	0	0	0	0	0	0.996404
comp71428_c1_seq1_2	13.4791	0	0	0	0	0	0.996404
comp71431_c0_seq1_2	15.8235	0	0	0	0	0	0.996404
comp71620_c0_seq1_2	15.4384	0	0	0	0	0	0.996404
comp71848_c2_seq1_2	28.1498	0	0	0	0	0	0.996404
comp72079_c1_seq1_2	10.4731	0	0	0	0	0	0.996404
comp72173_c0_seq1_2	24.3817	0	0	0	0	0	0.996404
comp72282_c0_seq1_2	36.3111	0	0	0	0	0	0.996404
comp72282_c1_seq1_2	25.2978	0	0	0	0	0	0.996404
comp72720_c0_seq1_2	30.8283	0	0	0	0	0	0.996404
comp72848_c0_seq2_2	12.5424	0	0	0	0	0	0.996404
comp73062_c0_seq1_2	41.7178	0	0	0	0	0	0.996404
comp73130_c5_seq1_2	9.616	0	0	0	0	0	0.996404
comp73303_c2_seq1_2	16.2088	0	0	0	0	0	0.996404
comp84738_c0_seq1_2	32.2659	0	0	0	0	0	0.996404
comp85434_c0_seq1_2	26.2816	0	0	0	0	0	0.996404
comp86753_c0_seq1_2	38.7094	0	0	0	0	0	0.996404
comp87510_c0_seq1_2	25.2518	0	0	0	0	0	0.996404
comp87629_c0_seq1_2	72.8445	0	0	0	0	0	0.996404
comp88691_c0_seq1_2	40.2119	0	0	0	0	0	0.996404
comp90367_c0_seq1_2	14.4525	0	0	0	0	0	0.996404
comp91504_c0_seq1_2	15.3249	0	0	0	0	0	0.996404
comp92413_c0_seq1_2	14.4481	0	0	0	0	0	0.996404
comp92876_c0_seq1_2	14.1501	0	0	0	0	0	0.996404
comp93677_c1_seq1_2	21.8193	0	0	0	0	0	0.996404
comp94205_c0_seq1_2	35.4937	0	0	0	0	0	0.996404
comp94252_c0_seq1_2	18.372	0	0	0	0	0	0.996404
comp94650_c0_seq1_2	22.4311	0	0	0	0	0	0.996404
comp95424_c0_seq1_2	26.9258	0	0	0	0	0	0.996404
comp97255_c0_seq1_2	20.6373	0	0	0	0	0	0.996404
comp97896_c0_seq1_2	22.1336	0	0	0	0	0	0.996404
comp98198_c0_seq1_2	31.0487	0	0	0	0	0	0.996404
comp98657_c0_seq1_2	9.90028	0	0	0	0	0	0.996404
comp98855_c0_seq1_2	10.4212	0	0	0	0	0	0.996404
comp99070_c0_seq1_2	22.792	0	1.31e-100	0	0	0	0.996404
comp99309_c0_seq1_2	13.1341	5.1e-82	0	0	0	0	0.996404
comp100266_c0_seq1_2	25.9648	0	0	0	0	0	0.996404
comp100827_c0_seq1_2	13.5627	0	0	0	0	0	0.996404
comp101075_c0_seq1_2	12.3732	0	0	0	0	0	0.996404
comp101173_c0_seq1_2	22.8742	0	0	0	0	0	0.996404
comp101318_c0_seq1_2	26.6156	0	0	0	0	0	0.996404
comp101452_c0_seq1_2	28.4936	0	0	0	0	0	0.996404
comp101497_c0_seq1_2	7.95681	0	0	0	0	0	0.996404
comp102271_c0_seq1_2	22.3372	1.59e-77	1.7e-74	0	2.01e-85	9.3e-84	0.996404
comp102713_c0_seq1_2	30.384	0	0	0	0	0	0.996404
comp102991_c0_seq1_2	12.1962	0	0	0	0	0	0.996404
comp103008_c0_seq1_2	26.3783	0	0	0	0	0	0.996404
comp103847_c0_seq1_2	16.3014	0	0	0	0	0	0.996404
comp104014_c0_seq1_2	11.2031	0	0	0	0	0	0.996404
comp104105_c0_seq1_2	35.367	0	0	0	0	0	0.996404
comp104377_c0_seq1_2	26.5764	0	0	0	0	0	0.996404
comp104671_c0_seq1_2	10.2405	0	0	0	0	0	0.996404
comp105197_c0_seq1_2	30.2209	0	0	0	0	0	0.996404
comp105251_c0_seq1_2	12.0836	1.13e-74	0	1.07e-70	0	8.81e-86	0.996404
comp105257_c0_seq1_2	10.2522	0	0	0	0	0	0.996404
comp106526_c0_seq1_2	30.4507	0	0	0	0	0	0.996404
comp106782_c0_seq1_2	18.8109	0	0	0	0	0	0.996404
comp109401_c0_seq1_2	13.2191	0	0	0	0	0	0.996404
comp109516_c0_seq1_2	18.331	0	0	0	0	0	0.996404
comp110735_c0_seq1_2	14.8472	0	0	0	0	0	0.996404
comp111783_c0_seq1_2	11.5867	0	0	0	0	0	0.996404
comp115274_c0_seq1_2	14.3324	0	0	0	0	0	0.996404
comp117693_c0_seq1_2	32.7699	0	0	0	0	0	0.996404
comp118322_c0_seq1_2	61.0258	0	0	0	0	2.94e-20	0.996404
comp118756_c0_seq1_2	28.1321	0	0	0	0	0	0.996404
comp120006_c0_seq1_2	24.2041	0	0	0	0	0	0.996404
comp120717_c0_seq1_2	35.9435	0	0	0	0	0	0.996404
comp121641_c0_seq1_2	31.4285	0	0	0	0	0	0.996404
comp122876_c0_seq1_2	28.9937	0	0	0	0	0	0.996404
comp123171_c0_seq1_2	34.6722	0	0	0	0	0	0.996404
comp125653_c0_seq1_2	29.2219	0	0	0	0	0	0.996404
comp128846_c0_seq1_2	29.1488	0	0	0	0	0	0.996404
comp129462_c0_seq1_2	17.1343	0	0	0	0	0	0.996404
comp131937_c0_seq1_2	31.2384	0	0	0	0	0	0.996404
comp134723_c0_seq1_2	28.8605	0	0	3.77e-89	0	0	0.996404
comp135292_c0_seq1_2	34.8506	0	0	0	0	0	0.996404
comp140919_c0_seq1_2	38.174	0	0	0	0	0	0.996404
comp146328_c0_seq1_2	29.5257	0	0	0	0	0	0.996404
comp32514_c0_seq1_2	19.5461	0	0	0	0	0	0.996404
comp32831_c1_seq1_2	38.6923	0	0	0	0	0	0.996404
comp35260_c1_seq1_2	31.7031	0	0	0	0	0	0.996404
comp35524_c0_seq1_2	39.8726	0	0	0	0	0	0.996404
comp37459_c1_seq1_2	16.7134	0	0	0	0	0	0.996404
comp37728_c0_seq1_2	66.7431	0	0	0	0	0	0.996404
comp37785_c1_seq1_2	80.4631	0	0	0	0	0	0.996404
comp37857_c0_seq1_2	30.0812	0	0	0	0	0	0.996404
comp37883_c0_seq1_2	44.5144	0	0	0	0	0	0.996404
comp38159_c1_seq1_2	41.983	0	0	0	0	0	0.996404
comp39034_c0_seq1_2	30.7765	0	0	0	0	0	0.996404
comp39491_c1_seq1_2	48.9937	0	0	0	0	0	0.996404
comp39499_c1_seq1_2	88.9942	0	0	0	0	0	0.996404
comp39718_c1_seq1_2	19.9419	0	0	0	0	0	0.996404
comp39758_c1_seq1_2	27.6931	0	0	0	0	0	0.996404
comp40047_c0_seq1_2	23.057	0	0	6.93e-102	0	7.41e-98	0.996404
comp40238_c0_seq1_2	11.6143	0	0	0	0	0	0.996404
comp40281_c0_seq1_2	22.0954	0	0	0	0	0	0.996404
comp40296_c1_seq1_2	23.3179	0	0	0	0	0	0.996404
comp40312_c1_seq1_2	9.0544	0	0	0	0	0	0.996404
comp40361_c0_seq1_2	10.0344	0	0	0	0	0	0.996404
comp40414_c0_seq1_2	10.1758	0	0	0	0	0	0.996404
comp40780_c0_seq1_2	15.1866	0	0	0	0	0	0.996404
comp41102_c0_seq1_2	8.50098	0	0	0	0	0	0.996404
comp41180_c1_seq1_2	18.8644	0	0	0	0	0	0.996404
comp41590_c0_seq1_2	10.1331	0	0	0	0	0	0.996404
comp41649_c0_seq1_2	18.0409	0	0	0	0	0	0.996404
comp41939_c1_seq1_2	11.839	0	0	0	0	0	0.996404
comp42051_c0_seq1_2	18.2151	0	0	0	0	0	0.996404
comp42071_c0_seq1_2	12.5249	0	0	0	0	0	0.996404
comp42512_c0_seq1_2	29.1005	0	0	0	0	0	0.996404
comp42556_c1_seq1_2	35.9232	0	0	0	0	0	0.996404
comp42828_c1_seq1_2	13.7477	0	0	0	0	0	0.996404
comp42873_c1_seq1_2	19.3909	0	0	0	0	0	0.996404
comp43068_c1_seq1_2	20.6867	0	0	0	0	0	0.996404
comp43103_c0_seq1_2	6.30038	0	0	0	0	0	0.996404
comp43390_c0_seq1_2	22.9313	0	0	0	0	0	0.996404
comp43502_c0_seq1_2	20.8343	0	0	0	0	0	0.996404
comp43717_c0_seq1_2	11.2601	0	0	0	0	0	0.996404
comp43824_c0_seq1_2	12.8202	0	0	0	0	0	0.996404
comp43884_c0_seq1_2	23.4777	0	0	0	0	0	0.996404
comp43939_c0_seq1_2	11.8865	0	0	0	0	0	0.996404
comp43967_c1_seq1_2	20.3002	0	0	0	0	0	0.996404
comp44052_c1_seq1_2	37.6386	0	0	0	0	0	0.996404
comp44123_c0_seq1_2	17.5718	7e-80	3.63e-86	1.23e-84	8.84e-107	0	0.996404
comp44444_c1_seq1_2	17.1138	0	0	0	0	0	0.996404
comp44507_c0_seq1_2	11.9009	0	0	0	0	0	0.996404
comp44659_c0_seq1_2	17.0782	0	0	0	0	0	0.996404
comp45348_c0_seq1_2	18.2684	0	0	0	0	0	0.996404
comp49559_c0_seq1_2	9.10018	0	0	0	0	0	0.996404
comp58055_c0_seq1_2	28.5153	0	0	0	0	0	0.996404
comp58094_c1_seq1_2	65.8418	0	0	0	0	0	0.996404
comp58992_c0_seq1_2	38.1812	0	0	0	0	0	0.996404
comp59701_c0_seq1_2	36.2579	0	0	0	0	0	0.996404
comp62059_c0_seq1_2	13.4571	0	0	0	0	0	0.996404
comp63958_c0_seq1_2	12.0709	0	0	0	0	0	0.996404
comp64020_c0_seq1_2	9.42948	0	0	0	0	0	0.996404
comp65415_c2_seq1_2	31.3599	0	0	0	0	0	0.996404
comp65637_c0_seq1_2	11.5702	8.66e-18	8.09e-18	1.14e-26	0	7.41e-28	0.996404
comp65800_c0_seq1_2	6.90172	0	0	0	0	0	0.996404
comp66058_c1_seq1_2	13.4945	0	0	0	0	0	0.996404
comp66488_c0_seq1_2	19.9539	0	0	0	0	0	0.996404
comp66496_c1_seq1_2	7.71955	0	0	0	0	0	0.996404
comp66684_c0_seq1_2	86.5892	0	0	0	0	0	0.996404
comp66982_c2_seq1_2	15.1903	0	0	0	0	0	0.996404
comp67674_c1_seq1_2	33.7963	0	0	0	0	0	0.996404
comp68107_c0_seq1_2	12.3619	0	0	0	0	0	0.996404
comp68169_c1_seq1_2	12.9487	0	0	0	0	0	0.996404
comp68705_c0_seq1_2	22.7248	0	0	0	0	0	0.996404
comp68705_c1_seq1_2	23.4253	0	0	0	0	0	0.996404
comp68840_c1_seq1_2	34.4866	0	0	0	0	0	0.996404
comp68841_c0_seq1_2	29.0672	0	0	0	0	0	0.996404
comp68920_c1_seq1_2	30.5997	0	0	0	0	0	0.996404
comp69102_c1_seq2_2	10.3997	0	0	0	0	0	0.996404
comp69140_c0_seq1_2	11.6792	0	0	0	0	0	0.996404
comp69159_c3_seq1_2	30.705	0	0	0	0	0	0.996404
comp69930_c0_seq1_2	13.1457	0	0	0	0	0	0.996404
comp69951_c2_seq1_2	38.1298	0	0	0	2.19e-106	0	0.996404
comp70022_c1_seq1_2	22.5503	0	0	0	0	0	0.996404
comp70210_c0_seq1_2	22.1718	0	0	0	0	0	0.996404
comp70379_c1_seq1_2	17.8504	0	0	0	0	0	0.996404
comp70451_c0_seq1_2	13.683	0	0	0	0	0	0.996404
comp70452_c2_seq1_2	23.4738	0	0	0	0	0	0.996404
comp70649_c0_seq1_2	85.0989	0	0	0	0	0	0.996404
comp70694_c1_seq1_2	23.6819	0	0	0	0	0	0.996404
comp71971_c0_seq1_2	27.9873	0	0	0	0	0	0.996404
comp72066_c0_seq1_2	11.8794	0	0	0	0	0	0.996404
comp72686_c0_seq1_2	21.6262	0	0	0	0	0	0.996404
comp72713_c0_seq1_2	32.8511	0	0	0	0	0	0.996404
comp73048_c2_seq1_2	25.7719	0	0	0	0	0	0.996404
comp73153_c0_seq1_2	9.01416	0	0	0	0	0	0.996404
comp73230_c1_seq1_2	12.4027	0	0	0	0	0	0.996404
comp73256_c3_seq1_2	7.96451	0	0	0	0	0	0.996404
comp81448_c0_seq1_2	54.3694	0	0	0	6.1e-89	0	0.996404
comp81540_c0_seq1_2	21.6732	0	0	0	0	0	0.996404
comp81683_c0_seq1_2	55.3425	0	0	0	0	0	0.996404
comp83349_c0_seq1_2	42.9111	0	2.45e-25	0	0	0	0.996404
comp84860_c0_seq1_2	57.3651	0	0	0	0	2.18e-98	0.996404
comp84955_c0_seq1_2	69.4176	0	0	0	0	0	0.996404
comp85300_c0_seq1_2	55.5518	0	0	0	0	0	0.996404
comp87331_c0_seq1_2	36.7186	0	0	0	0	0	0.996404
comp88069_c0_seq1_2	28.3336	0	0	0	0	0	0.996404
comp88851_c0_seq1_2	35.9177	0	2.27e-31	0	5.25e-19	0	0.996404
comp89007_c0_seq1_2	45.0073	0	0	0	0	0	0.996404
comp89180_c0_seq1_2	33.9194	0	0	0	0	0	0.996404
comp89407_c0_seq1_2	18.5145	1.41e-100	8.77e-99	0	2.05e-102	0	0.996404
comp90296_c0_seq1_2	21.2319	0	0	0	0	0	0.996404
comp90634_c0_seq1_2	12.0306	0	0	0	0	0	0.996404
comp90859_c0_seq1_2	93.7702	0	0	0	0	0	0.996404
comp91697_c0_seq1_2	21.9525	0	0	0	0	0	0.996404
comp92170_c0_seq1_2	28.2404	0	0	0	0	0	0.996404
comp92833_c0_seq1_2	38.3063	0	0	0	0	0	0.996404
comp92892_c0_seq1_2	17.7477	0	0	0	0	0	0.996404
comp92905_c0_seq1_2	29.9672	0	0	0	0	0	0.996404
comp93070_c0_seq1_2	28.7103	0	0	0	0	0	0.996404
comp93784_c0_seq1_2	20.4087	0	2.9e-114	0	2.28e-123	0	0.996404
comp93920_c0_seq1_2	11.3225	0	0	0	0	0	0.996404
comp94940_c0_seq1_2	28.192	0	0	0	0	0	0.996404
comp95230_c0_seq1_2	15.9322	0	0	0	0	0	0.996404
comp95558_c0_seq1_2	28.1284	0	0	0	0	0	0.996404
comp96193_c0_seq1_2	26.1455	0	0	0	0	0	0.996404
comp96650_c0_seq1_2	18.923	0	0	0	0	0	0.996404
comp97245_c0_seq1_2	19.3472	0	0	0	0	0	0.996404
comp97582_c0_seq1_2	36.8144	0	0	0	0	0	0.996404
comp97838_c0_seq1_2	10.2556	0	0	0	0	0	0.996404
comp98343_c0_seq1_2	33.8518	0	0	0	0	0	0.996404
comp98413_c0_seq1_2	5.28115	0	0	0	0	0	0.996404
comp98717_c0_seq1_2	9.40567	0	0	0	0	0	0.996404
comp98765_c0_seq1_2	34.8922	2.56e-113	0	0	0	0	0.996404
comp98784_c0_seq1_2	17.7227	0	0	0	0	0	0.996404
comp98789_c0_seq1_2	40.088	2.37e-82	8.02e-83	3.86e-77	0	0	0.996404
comp98796_c0_seq1_2	16.5787	0	0	0	0	0	0.996404
comp98908_c0_seq1_2	18.9899	0	0	0	0	0	0.996404
comp99900_c0_seq1_2	22.9649	0	0	0	0	0	0.996404
CL12864Contig1	12.3641	0	0	0	0	0	0.996404
comp100722_c0_seq1_2	9.82142	0	0	0	0	0	0.996404
comp100868_c0_seq1_2	7.99274	0	0	0	0	0	0.996404
comp101176_c0_seq1_2	36.84	0	1.93e-74	0	0	0	0.996404
comp101177_c0_seq1_2	18.7297	0	0	0	0	0	0.996404
comp101734_c0_seq1_2	16.4141	0	0	0	0	0	0.996404
comp102104_c0_seq1_2	52.6511	0	0	0	0	0	0.996404
comp102207_c0_seq1_2	11.1822	0	0	0	0	0	0.996404
comp102270_c0_seq1_2	18.3686	0	0	0	0	0	0.996404
comp102303_c0_seq1_2	50.632	0	0	0	0	0	0.996404
comp102458_c0_seq1_2	10.885	0	0	0	0	0	0.996404
comp103284_c0_seq1_2	32.8695	0	0	0	0	0	0.996404
comp103323_c0_seq1_2	9.94283	0	0	0	0	0	0.996404
comp103379_c0_seq1_2	18.0654	0	0	0	0	0	0.996404
comp104217_c0_seq1_2	22.2192	0	0	0	0	0	0.996404
comp104715_c0_seq1_2	65.1849	0	0	0	0	0	0.996404
comp104770_c0_seq1_2	29.2987	0	0	0	0	0	0.996404
comp105142_c0_seq1_2	17.1191	0	0	5.52e-97	0	0	0.996404
comp105179_c0_seq1_2	18.051	0	0	0	0	0	0.996404
comp105578_c0_seq1_2	9.77428	0	0	0	0	0	0.996404
comp106243_c0_seq1_2	27.2326	0	0	0	0	0	0.996404
comp106335_c0_seq1_2	9.32188	0	0	0	0	0	0.996404
comp106587_c0_seq1_2	29.4053	0	0	0	0	0	0.996404
comp106752_c0_seq1_2	13.5183	0	0	0	0	0	0.996404
comp106845_c0_seq1_2	27.3185	0	0	0	0	0	0.996404
comp107158_c0_seq1_2	24.663	0	0	0	0	0	0.996404
comp107371_c0_seq1_2	7.54608	0	0	0	0	0	0.996404
comp108535_c0_seq1_2	10.3447	0	0	0	0	0	0.996404
comp109702_c0_seq1_2	23.2115	0	0	0	0	0	0.996404
comp110203_c0_seq1_2	33.9225	0	0	0	0	0	0.996404
comp110557_c0_seq1_2	17.4114	0	0	0	0	1.84e-93	0.996404
comp110776_c0_seq1_2	30.4162	8.57e-52	4.14e-36	1.29e-36	0	8.07e-23	0.996404
comp112600_c0_seq1_2	9.58615	0	0	0	0	0	0.996404
comp113501_c0_seq1_2	24.4871	0	0	0	0	0	0.996404
comp113525_c0_seq1_2	15.9706	0	0	0	0	0	0.996404
comp116518_c0_seq1_2	26.9864	0	0	0	0	0	0.996404
comp117114_c0_seq1_2	55.0909	0	0	0	0	0	0.996404
comp117686_c0_seq1_2	57.6238	0	0	0	0	0	0.996404
comp117864_c0_seq1_2	13.3233	0	0	0	0	0	0.996404
comp119043_c0_seq1_2	32.2188	0	0	0	0	0	0.996404
comp119559_c0_seq1_2	32.333	0	0	0	0	0	0.996404
comp120134_c0_seq1_2	45.2058	0	0	0	0	0	0.996404
comp120621_c0_seq1_2	62.39	0	0	0	0	0	0.996404
comp120682_c0_seq1_2	47.7257	0	0	0	0	0	0.996404
comp121139_c0_seq1_2	36.1175	0	0	0	0	0	0.996404
comp121142_c0_seq1_2	9.59182	0	0	0	0	0	0.996404
comp121936_c0_seq1_2	26.1383	0	0	0	0	0	0.996404
comp122540_c0_seq1_2	36.5395	0	0	0	0	0	0.996404
comp122678_c0_seq1_2	24.4176	0	0	0	0	0	0.996404
comp122922_c0_seq1_2	11.9729	0	0	0	0	0	0.996404
comp123490_c0_seq1_2	30.729	0	0	0	0	0	0.996404
comp124531_c0_seq1_2	46.2511	0	0	0	0	0	0.996404
comp124547_c0_seq1_2	22.3746	0	0	0	0	0	0.996404
comp125472_c0_seq1_2	9.03835	0	0	0	0	0	0.996404
comp125802_c0_seq1_2	27.3381	0	0	0	0	0	0.996404
comp125996_c0_seq1_2	19.1122	0	0	0	0	0	0.996404
comp127389_c0_seq1_2	12.769	0	0	0	0	0	0.996404
comp132036_c0_seq1_2	35.6427	0	0	0	0	0	0.996404
comp133571_c0_seq1_2	29.9204	0	0	0	0	0	0.996404
comp135796_c0_seq1_2	14.2508	0	0	0	0	0	0.996404
comp136528_c0_seq1_2	52.3266	0	0	0	0	0	0.996404
comp136729_c0_seq1_2	26.5532	0	0	0	0	0	0.996404
comp137266_c0_seq1_2	15.6634	0	0	0	0	0	0.996404
comp142304_c0_seq1_2	33.2617	0	0	0	0	0	0.996404
comp142782_c0_seq1_2	26.0535	0	0	0	0	0	0.996404
comp143477_c0_seq1_2	30.412	0	0	0	0	0	0.996404
comp169413_c0_seq1_2	32.9826	0	0	0	0	0	0.996404
comp31876_c0_seq1_2	9.273	0	0	0	0	0	0.996404
comp33443_c1_seq1_2	30.813	0	0	0	0	0	0.996404
comp35101_c1_seq1_2	26.6745	0	0	0	0	0	0.996404
comp35559_c0_seq3_2	10.9082	0	0	0	0	0	0.996404
comp35852_c0_seq1_2	27.0354	0	0	0	0	0	0.996404
comp35951_c0_seq1_2	9.92472	0	0	0	0	0	0.996404
comp36548_c0_seq1_2	18.4783	0	0	0	0	0	0.996404
comp37047_c0_seq1_2	35.3101	0	0	0	0	0	0.996404
comp37320_c1_seq1_2	39.6182	0	0	0	0	0	0.996404
comp37340_c0_seq1_2	35.1249	0	0	0	0	0	0.996404
comp37359_c0_seq1_2	23.7577	0	0	0	0	0	0.996404
comp37368_c1_seq1_2	14.8731	0	0	0	0	0	0.996404
comp37728_c1_seq1_2	57.2006	0	0	0	0	0	0.996404
comp37808_c0_seq1_2	19.4789	0	0	0	0	0	0.996404
comp37926_c1_seq1_2	102.253	0	0	0	0	0	0.996404
comp39234_c0_seq1_2	43.0593	0	0	0	0	0	0.996404
comp39685_c1_seq1_2	84.6114	0	0	0	0	0	0.996404
comp39964_c0_seq1_2	16.0443	0	0	0	0	0	0.996404
comp40211_c0_seq1_2	27.1039	0	0	0	0	0	0.996404
comp40778_c1_seq1_2	15.2551	0	0	0	0	0	0.996404
comp40785_c0_seq1_2	20.9982	0	0	0	0	0	0.996404
comp41587_c0_seq1_2	8.82937	0	0	0	0	0	0.996404
comp41622_c1_seq1_2	34.4325	0	0	0	0	0	0.996404
comp41666_c0_seq2_2	11.3323	0	0	0	0	0	0.996404
comp41930_c1_seq1_2	17.873	0	0	0	0	0	0.996404
comp42080_c0_seq1_2	18.5611	0	0	0	0	0	0.996404
comp42172_c0_seq1_2	25.1693	0	0	0	0	0	0.996404
comp42262_c1_seq1_2	23.3845	5.94e-82	4.3e-99	0	4.09e-108	1.88e-89	0.996404
comp42277_c0_seq1_2	9.36303	0	0	0	0	0	0.996404
comp42329_c0_seq1_2	14.7738	0	0	0	0	0	0.996404
comp42334_c0_seq1_2	38.8291	0	0	0	0	0	0.996404
comp42376_c0_seq1_2	16.382	0	0	0	0	0	0.996404
comp42442_c0_seq1_2	17.7844	0	0	0	0	0	0.996404
comp42565_c0_seq1_2	17.6022	0	0	0	0	0	0.996404
comp42751_c0_seq1_2	22.1086	0	0	0	0	0	0.996404
comp42982_c0_seq1_2	17.9874	0	0	0	0	0	0.996404
comp42990_c0_seq1_2	27.674	0	0	0	0	0	0.996404
comp42990_c1_seq1_2	81.6778	0	0	0	0	0	0.996404
comp42996_c0_seq1_2	18.4139	0	0	0	0	0	0.996404
comp43008_c0_seq1_2	24.4693	0	0	0	0	0	0.996404
comp43055_c1_seq1_2	16.3147	0	0	0	0	0	0.996404
comp43221_c1_seq1_2	42.086	0	0	0	0	0	0.996404
comp43391_c0_seq1_2	10.5226	0	0	0	0	0	0.996404
comp43457_c0_seq1_2	26.7888	0	0	0	0	0	0.996404
comp43468_c1_seq1_2	46.294	0	0	0	0	0	0.996404
comp43549_c1_seq1_2	14.1673	0	0	0	0	0	0.996404
comp43845_c0_seq1_2	17.0077	0	0	0	0	0	0.996404
comp43978_c0_seq1_2	19.1767	0	0	0	0	0	0.996404
comp44231_c1_seq1_2	24.8783	0	0	0	0	0	0.996404
comp44240_c0_seq1_2	13.7493	0	0	0	0	0	0.996404
comp44286_c0_seq1_2	7.66029	0	0	4.33e-101	0	0	0.996404
comp44337_c1_seq1_2	13.8256	0	0	0	0	0	0.996404
comp44381_c0_seq1_2	24.6389	0	0	0	0	0	0.996404
comp44449_c0_seq1_2	11.3186	0	0	0	0	0	0.996404
comp44456_c1_seq1_2	21.5616	0	0	0	0	0	0.996404
comp44496_c0_seq1_2	40.3224	0	0	0	0	0	0.996404
comp44531_c0_seq1_2	30.3983	0	0	0	0	0	0.996404
comp45512_c0_seq1_2	17.457	0	0	0	0	0	0.996404
comp57060_c0_seq1_2	10.1943	0	0	0	0	0	0.996404
comp60049_c0_seq1_2	13.7916	0	0	0	0	0	0.996404
comp65491_c1_seq1_2	27.732	0	0	0	0	0	0.996404
comp65625_c1_seq1_2	29.0077	0	0	0	0	0	0.996404
comp65710_c2_seq1_2	8.2648	0	0	0	0	0	0.996404
comp66011_c0_seq1_2	39.7587	0	0	0	0	0	0.996404
comp66272_c1_seq1_2	13.6857	0	0	0	0	0	0.996404
comp66395_c0_seq1_2	26.9312	0	0	0	0	0	0.996404
comp68071_c1_seq1_2	24.3052	0	0	0	0	0	0.996404
comp68403_c0_seq1_2	14.4878	0	0	0	0	0	0.996404
comp68671_c1_seq1_2	13.6668	0	0	0	0	0	0.996404
comp68699_c0_seq1_2	12.8311	0	0	1.26e-98	0	0	0.996404
comp69339_c0_seq1_2	16.8249	0	0	0	0	0	0.996404
comp69549_c0_seq2_2	14.794	0	0	0	0	0	0.996404
comp69777_c0_seq1_2	9.91577	0	0	0	0	0	0.996404
comp69934_c0_seq1_2	19.8204	0	0	0	0	0	0.996404
comp70052_c1_seq1_2	34.8932	0	0	0	0	0	0.996404
comp70274_c1_seq1_2	10.1296	0	0	0	0	0	0.996404
comp70407_c0_seq1_2	18.9853	0	0	0	0	0	0.996404
comp70543_c3_seq1_2	20.4782	0	0	0	0	1.21e-91	0.996404
comp70550_c0_seq1_2	32.3489	0	0	0	0	1.4e-77	0.996404
comp70654_c0_seq1_2	19.5735	0	0	0	0	0	0.996404
comp70790_c2_seq1_2	36.7837	1.56e-25	1.24e-27	9.59e-28	1.69e-86	6.28e-74	0.996404
comp71131_c2_seq1_2	89.6573	0	0	0	0	0	0.996404
comp71389_c0_seq1_2	14.1753	0	0	0	0	0	0.996404
comp71428_c5_seq1_2	15.0929	0	0	0	0	0	0.996404
comp71620_c3_seq1_2	19.1051	0	0	0	0	0	0.996404
comp71724_c1_seq1_2	18.9962	0	0	0	0	0	0.996404
comp71848_c1_seq1_2	22.9109	0	0	0	0	0	0.996404
comp72270_c2_seq1_2	28.8074	0	0	9.67e-95	0	1.38e-91	0.996404
comp72603_c2_seq1_2	36.9887	0	0	0	0	0	0.996404
comp72756_c0_seq1_2	20.5567	0	0	0	0	0	0.996404
comp72898_c0_seq1_2	34.4709	1.85e-113	0	0	1.49e-81	0	0.996404
comp73519_c0_seq1_2	59.202	0	0	0	0	0	0.996404
comp73519_c1_seq2_2	21.9412	0	0	0	0	0	0.996404
comp73632_c1_seq1_2	14.1157	0	0	0	0	0	0.996404
comp73765_c0_seq1_2	14.7388	0	0	0	0	0	0.996404
comp75711_c0_seq1_2	62.9432	0	0	0	0	0	0.996404
comp76611_c0_seq1_2	38.4489	0	0	0	0	0	0.996404
comp82619_c0_seq1_2	25.5681	0	0	0	0	0	0.996404
comp83093_c0_seq1_2	24.3826	0	4.15e-85	0	5.41e-28	0	0.996404
comp83204_c0_seq1_2	150.862	0	0	0	0	0	0.996404
comp83994_c0_seq1_2	13.6029	0	0	0	0	0	0.996404
comp84262_c0_seq1_2	64.165	0	0	0	0	0	0.996404
comp85512_c0_seq1_2	50.136	0	0	0	0	0	0.996404
comp87468_c0_seq1_2	39.718	3.18e-82	0	0	0	3.39e-99	0.996404
comp87588_c0_seq1_2	47.5237	0	0	0	0	0	0.996404
comp87660_c0_seq1_2	30.2854	0	0	0	0	0	0.996404
comp88183_c0_seq1_2	36.6573	0	0	0	0	0	0.996404
comp88875_c0_seq1_2	32.5477	0	0	0	0	0	0.996404
comp88891_c0_seq1_2	31.6436	0	0	0	0	0	0.996404
comp89494_c0_seq1_2	93.5596	0	0	0	0	0	0.996404
comp89789_c0_seq1_2	29.4483	0	2.12e-79	8.61e-77	0	4.96e-88	0.996404
comp89923_c0_seq1_2	14.0968	0	0	0	0	0	0.996404
comp90566_c0_seq1_2	20.5185	0	0	2.36e-94	0	0	0.996404
comp90826_c0_seq1_2	31.241	0	0	0	0	0	0.996404
comp90949_c0_seq1_2	34.5733	0	0	0	0	0	0.996404
comp91442_c0_seq1_2	38.4325	0	0	0	0	0	0.996404
comp92207_c0_seq1_2	13.1222	0	0	1.89e-99	0	4.07e-92	0.996404
comp92335_c0_seq1_2	31.588	0	0	0	0	0	0.996404
comp92509_c0_seq1_2	21.4042	0	0	0	0	0	0.996404
comp92555_c0_seq1_2	9.95886	0	0	0	0	0	0.996404
comp92570_c0_seq1_2	17.3424	1.15e-96	1.55e-90	0	0	1.37e-94	0.996404
comp92700_c0_seq1_2	27.9472	0	0	0	0	0	0.996404
comp92773_c0_seq1_2	47.7783	0	0	0	0	0	0.996404
comp93110_c0_seq1_2	32.2407	0	0	0	0	0	0.996404
comp93292_c0_seq1_2	17.2005	0	0	0	0	0	0.996404
comp93748_c0_seq1_2	18.9396	0	0	0	0	0	0.996404
comp95833_c0_seq1_2	80.6054	0	0	0	0	0	0.996404
comp95876_c0_seq1_2	16.3207	0	0	0	0	0	0.996404
comp96677_c0_seq1_2	29.4592	0	0	0	0	0	0.996404
comp96690_c0_seq1_2	16.3104	0	0	0	0	0	0.996404
comp97027_c1_seq1_2	22.0843	0	0	0	0	0	0.996404
comp98181_c0_seq1_2	9.49107	0	0	0	0	0	0.996404
comp98907_c0_seq1_2	27.3714	0	0	0	0	0	0.996404
comp98983_c0_seq1_2	38.936	0	0	0	0	0	0.996404
comp99328_c0_seq1_2	15.9825	0	0	0	0	0	0.996404
comp99529_c0_seq1_2	16.7517	0	0	0	0	0	0.996404
comp99634_c0_seq1_2	16.1423	0	0	0	0	0	0.996404
comp100042_c0_seq1_2	22.8758	0	9.72e-116	2.67e-114	0	6.35e-114	0.996404
comp100220_c0_seq1_2	14.1921	0	0	0	0	0	0.996404
comp100402_c0_seq1_2	29.8239	0	0	0	0	0	0.996404
comp100417_c0_seq1_2	12.9597	0	0	0	0	0	0.996404
comp100516_c0_seq1_2	28.01	0	0	0	0	0	0.996404
comp101076_c0_seq1_2	28.9292	0	0	0	0	0	0.996404
comp102122_c0_seq1_2	32.9507	0	0	0	0	0	0.996404
comp102521_c0_seq1_2	54.8282	0	0	0	0	0	0.996404
comp102546_c0_seq1_2	16.3668	0	0	0	0	0	0.996404
comp102583_c0_seq1_2	7.79478	0	0	0	0	0	0.996404
comp102759_c0_seq1_2	38.4345	0	0	0	0	0	0.996404
comp102873_c0_seq1_2	15.8903	0	0	0	0	0	0.996404
comp103035_c0_seq1_2	9.28763	0	0	0	0	0	0.996404
comp104959_c0_seq1_2	12.8917	0	0	0	0	0	0.996404
comp105511_c0_seq1_2	10.9881	0	0	0	0	0	0.996404
comp105745_c0_seq1_2	11.377	0	0	0	1.98e-116	0	0.996404
comp106378_c0_seq1_2	18.5524	0	0	0	0	0	0.996404
comp106721_c0_seq1_2	7.4933	0	0	0	0	0	0.996404
comp106796_c0_seq1_2	21.1088	0	0	0	0	0	0.996404
comp106951_c0_seq1_2	6.57455	0	0	0	0	0	0.996404
comp107288_c0_seq1_2	20.2538	0	0	1.6e-107	0	3.75e-103	0.996404
comp107318_c0_seq1_2	16.7015	0	0	0	0	0	0.996404
comp107341_c0_seq1_2	30.9413	0	0	0	0	0	0.996404
comp109186_c0_seq1_2	36.6373	0	0	0	0	0	0.996404
comp109309_c0_seq1_2	10.6942	0	0	0	0	0	0.996404
comp110544_c0_seq1_2	50.8913	0	0	0	0	0	0.996404
comp111248_c0_seq1_2	44.6864	0	0	0	0	0	0.996404
comp111282_c0_seq1_2	34.5043	0	0	0	0	0	0.996404
comp111743_c0_seq1_2	49.2561	0	0	0	0	0	0.996404
comp111757_c0_seq1_2	38.6319	0	0	0	0	0	0.996404
comp112937_c0_seq1_2	23.7534	0	3.07e-106	0	0	0	0.996404
comp113647_c0_seq1_2	69.1739	0	0	0	0	0	0.996404
comp114088_c0_seq1_2	31.0605	0	0	0	0	0	0.996404
comp114157_c0_seq1_2	6.16708	0	0	0	0	0	0.996404
comp114229_c0_seq1_2	53.1607	0	0	0	0	0	0.996404
comp115945_c0_seq1_2	38.1248	0	0	0	0	0	0.996404
comp117005_c0_seq1_2	27.6512	0	0	0	0	0	0.996404
comp117120_c0_seq1_2	14.125	0	0	0	0	0	0.996404
comp118152_c0_seq1_2	26.2467	0	0	0	0	0	0.996404
comp118853_c0_seq1_2	12.7723	0	0	0	0	0	0.996404
comp119261_c0_seq1_2	8.25888	0	0	0	0	0	0.996404
comp119733_c0_seq1_2	15.0786	0	0	0	0	0	0.996404
comp120321_c0_seq1_2	19.8484	0	0	0	0	0	0.996404
comp122266_c0_seq1_2	16.2118	0	0	0	0	0	0.996404
comp126348_c0_seq1_2	29.6808	0	0	0	0	0	0.996404
comp127878_c0_seq1_2	21.484	0	0	0	0	0	0.996404
comp127890_c0_seq1_2	28.7153	0	0	0	0	0	0.996404
comp128450_c0_seq1_2	25.2399	0	0	0	0	0	0.996404
comp129391_c0_seq1_2	30.617	0	0	0	0	0	0.996404
comp130151_c0_seq1_2	15.0646	0	0	0	0	0	0.996404
comp130922_c0_seq1_2	34.7552	0	0	0	0	0	0.996404
comp136645_c0_seq1_2	31.7102	0	0	0	0	0	0.996404
comp140025_c0_seq1_2	24.5168	0	0	0	0	0	0.996404
comp141481_c0_seq1_2	28.234	0	0	0	0	0	0.996404
comp141957_c0_seq1_2	24.5477	0	0	0	0	0	0.996404
comp147714_c0_seq1_2	23.8042	0	0	0	0	0	0.996404
comp148769_c0_seq1_2	27.7924	0	0	0	0	0	0.996404
comp149501_c0_seq1_2	26.6394	0	0	0	0	0	0.996404
comp165556_c0_seq1_2	35.032	0	0	0	0	0	0.996404
comp32293_c0_seq1_2	35.1355	0	0	0	0	0	0.996404
comp32486_c0_seq1_2	32.3081	0	0	0	0	0	0.996404
comp33226_c1_seq1_2	5.34952	0	0	0	0	0	0.996404
comp33270_c1_seq1_2	35.775	0	0	0	0	0	0.996404
comp33376_c1_seq1_2	11.6022	0	0	0	0	0	0.996404
comp33997_c0_seq1_2	34.2972	0	0	0	0	0	0.996404
comp34252_c0_seq1_2	27.7184	0	0	0	0	0	0.996404
comp34705_c0_seq1_2	14.0938	0	0	0	0	0	0.996404
comp37053_c1_seq1_2	18.2753	0	0	0	0	0	0.996404
comp37113_c1_seq1_2	64.5398	0	0	0	0	0	0.996404
comp37236_c0_seq1_2	66.4376	0	0	0	0	0	0.996404
comp37241_c0_seq1_2	28.035	0	0	0	0	0	0.996404
comp37285_c0_seq1_2	30.3459	1.04e-118	2.18e-127	0	0	2.64e-120	0.996404
comp37375_c0_seq1_2	19.2423	0	0	0	0	0	0.996404
comp37470_c0_seq1_2	34.1772	0	0	0	0	0	0.996404
comp37737_c0_seq1_2	47.6954	0	0	0	0	0	0.996404
comp37745_c0_seq1_2	30.6696	0	0	0	0	0	0.996404
comp37761_c0_seq1_2	16.9309	0	0	0	0	0	0.996404
comp37776_c1_seq1_2	31.4791	0	0	0	0	0	0.996404
comp37783_c1_seq1_2	31.9446	0	0	0	0	0	0.996404
comp37883_c1_seq1_2	20.8765	0	0	0	0	0	0.996404
comp37964_c0_seq1_2	30.6342	0	0	0	0	0	0.996404
comp37964_c1_seq1_2	86.8446	0	0	0	0	0	0.996404
comp38193_c0_seq1_2	154.067	0	0	0	0	0	0.996404
comp38262_c0_seq1_2	118.656	0	0	0	0	0	0.996404
comp39032_c0_seq1_2	34.6402	0	0	0	0	0	0.996404
comp39641_c0_seq1_2	70.9143	0	0	0	0	0	0.996404
comp39889_c0_seq1_2	63.28	0	0	0	0	0	0.996404
comp40171_c0_seq1_2	12.4193	0	0	0	0	0	0.996404
comp40176_c0_seq1_2	12.7583	0	0	0	0	0	0.996404
comp40586_c0_seq1_2	11.6775	0	0	0	0	0	0.996404
comp40666_c1_seq1_2	8.82893	0	0	0	0	0	0.996404
comp40749_c0_seq1_2	8.2805	0	0	0	0	0	0.996404
comp40868_c0_seq1_2	14.7324	0	0	0	0	0	0.996404
comp41022_c0_seq1_2	8.58609	0	0	0	0	0	0.996404
comp41177_c0_seq1_2	31.4342	0	0	0	0	0	0.996404
comp41991_c0_seq1_2	8.82376	0	0	0	0	0	0.996404
comp42406_c0_seq1_2	26.4099	0	0	0	0	0	0.996404
comp42474_c0_seq1_2	34.0504	0	0	0	0	0	0.996404
comp42535_c1_seq1_2	13.9771	0	0	0	0	0	0.996404
comp42584_c0_seq1_2	15.874	0	0	0	0	0	0.996404
comp42654_c1_seq1_2	56.2718	0	0	0	0	0	0.996404
comp42661_c1_seq1_2	18.4852	0	0	0	0	0	0.996404
comp42730_c1_seq1_2	19.8045	0	0	0	0	0	0.996404
comp42742_c0_seq2_2	12.5264	0	0	0	0	0	0.996404
comp42774_c0_seq1_2	31.362	0	0	0	0	0	0.996404
comp43034_c0_seq1_2	13.967	0	0	0	0	0	0.996404
comp43055_c0_seq1_2	16.8302	0	0	0	0	0	0.996404
comp43157_c0_seq1_2	23.9127	0	0	0	0	0	0.996404
comp43187_c1_seq1_2	24.3834	7.86e-95	0	0	4.65e-119	0	0.996404
comp43278_c1_seq1_2	44.4177	0	0	0	0	0	0.996404
comp43348_c0_seq1_2	43.3835	0	0	0	0	0	0.996404
comp43403_c0_seq1_2	15.6148	0	0	0	0	0	0.996404
comp43651_c0_seq1_2	47.8033	0	0	0	0	0	0.996404
comp43699_c1_seq1_2	13.5297	0	0	0	0	0	0.996404
comp43827_c0_seq1_2	9.14752	0	0	0	0	0	0.996404
comp43834_c0_seq1_2	12.7819	0	0	0	0	0	0.996404
comp44066_c1_seq1_2	23.4238	0	0	0	0	0	0.996404
comp44133_c1_seq1_2	26.7382	0	0	0	0	0	0.996404
comp44372_c0_seq1_2	19.3443	0	0	0	0	0	0.996404
comp44449_c1_seq1_2	19.1569	0	0	0	0	0	0.996404
comp44506_c0_seq3_2	17.6326	0	0	0	0	3.91e-88	0.996404
comp44623_c0_seq1_2	22.6535	0	0	0	0	0	0.996404
comp44668_c0_seq1_2	9.19988	0	0	0	0	0	0.996404
comp49696_c0_seq1_2	7.58493	0	0	0	0	0	0.996404
comp49703_c0_seq1_2	8.8581	0	0	0	0	0	0.996404
comp55762_c0_seq1_2	18.32	0	0	0	0	0	0.996404
comp58372_c1_seq1_2	12.8033	0	0	0	0	0	0.996404
comp65319_c1_seq1_2	23.6672	7.63e-78	0	2.23e-79	0	2.45e-74	0.996404
comp65481_c1_seq1_2	33.3038	1.9e-83	2.32e-27	6.92e-28	6.04e-85	5.42e-80	0.996404
comp65771_c1_seq1_2	8.93719	0	0	0	0	0	0.996404
comp65845_c0_seq1_2	11.6344	0	0	0	0	0	0.996404
comp66410_c1_seq1_2	12.9759	0	0	0	0	0	0.996404
comp66428_c0_seq1_2	31.2877	0	0	0	0	0	0.996404
comp67313_c1_seq1_2	12.6621	0	0	0	0	0	0.996404
comp68302_c2_seq1_2	13.9051	0	0	0	0	0	0.996404
comp68335_c0_seq1_2	22.9879	0	0	0	0	0	0.996404
comp68775_c0_seq1_2	7.20369	0	0	0	0	0	0.996404
comp69051_c2_seq1_2	24.5769	0	0	0	0	0	0.996404
comp69107_c0_seq1_2	14.6477	0	0	0	0	0	0.996404
comp69703_c1_seq1_2	20.3316	0	0	0	0	0	0.996404
comp69892_c2_seq1_2	30.9414	0	0	0	0	0	0.996404
comp69916_c2_seq1_2	16.4052	0	0	0	0	0	0.996404
comp70007_c2_seq1_2	13.0835	0	0	0	0	0	0.996404
comp70052_c0_seq1_2	24.4641	0	3.26e-60	1.97e-52	0	0	0.996404
comp70263_c1_seq1_2	42.8719	0	0	0	0	0	0.996404
comp70379_c2_seq1_2	25.4803	0	0	0	0	0	0.996404
comp70493_c0_seq1_2	8.85952	0	0	0	0	0	0.996404
comp71016_c1_seq1_2	12.0613	0	0	0	0	0	0.996404
comp71131_c0_seq1_2	49.8355	0	0	0	0	0	0.996404
comp71704_c1_seq1_2	22.0755	0	0	0	0	0	0.996404
comp71815_c1_seq1_2	49.2333	0	0	0	0	0	0.996404
comp72205_c0_seq1_2	28.0547	0	0	0	0	0	0.996404
comp72360_c0_seq2_2	12.1186	0	0	0	0	0	0.996404
comp72514_c2_seq1_2	28.5092	1.42e-89	0	1.77e-94	0	0	0.996404
comp72533_c0_seq1_2	43.0521	0	0	0	0	0	0.996404
comp72734_c2_seq1_2	15.8147	0	0	0	0	0	0.996404
comp73021_c2_seq1_2	20.1649	0	0	0	0	0	0.996404
comp73120_c0_seq2_2	11.8759	0	0	0	0	0	0.996404
comp73232_c3_seq1_2	16.7919	0	6.9e-90	6.15e-91	4.12e-88	0	0.996404
comp73436_c1_seq3_2	9.02548	0	0	0	0	0	0.996404
comp73451_c0_seq2_2	12.9069	0	0	0	0	0	0.996404
comp73749_c1_seq1_2	15.452	0	0	0	0	0	0.996404
comp81872_c0_seq1_2	66.2361	0	0	0	0	0	0.996404
comp83145_c0_seq1_2	16.4565	0	0	0	0	0	0.996404
comp83641_c0_seq1_2	81.4852	0	0	0	0	0	0.996404
comp87245_c0_seq1_2	45.9834	0	0	0	0	0	0.996404
comp87625_c0_seq1_2	61.269	0	0	0	0	0	0.996404
comp88162_c0_seq1_2	21.447	0	0	0	0	0	0.996404
comp88706_c0_seq1_2	43.4199	0	0	0	0	0	0.996404
comp88870_c0_seq1_2	75.2394	0	0	0	0	0	0.996404
comp89666_c0_seq1_2	28.1683	0	0	0	0	0	0.996404
comp91465_c0_seq1_2	17.1133	0	0	0	0	0	0.996404
comp91736_c0_seq1_2	44.1547	0	0	0	0	0	0.996404
comp91802_c0_seq1_2	23.9519	0	0	0	0	0	0.996404
comp92528_c0_seq1_2	16.1561	0	0	0	0	0	0.996404
comp92560_c0_seq1_2	25.8983	0	0	0	0	0	0.996404
comp92562_c0_seq1_2	11.1922	0	0	0	0	0	0.996404
comp92874_c0_seq1_2	18.7447	0	0	0	0	0	0.996404
comp93408_c0_seq1_2	15.0102	4.69e-100	3.33e-97	4.72e-97	0	0	0.996404
comp93561_c0_seq1_2	18.0527	9.88e-27	1.96e-95	1.22e-97	0	6.99e-90	0.996404
comp93743_c0_seq1_2	30.564	0	0	0	0	0	0.996404
comp93805_c0_seq1_2	10.3428	0	0	0	0	0	0.996404
comp93816_c0_seq1_2	25.9229	0	0	0	0	0	0.996404
comp94145_c0_seq1_2	27.871	0	0	0	0	0	0.996404
comp94261_c0_seq1_2	22.9461	0	0	0	0	0	0.996404
comp94460_c0_seq1_2	10.5431	0	0	0	0	0	0.996404
comp94622_c0_seq1_2	36.4775	0	0	0	0	0	0.996404
comp94701_c0_seq1_2	18.474	0	0	0	0	0	0.996404
comp94841_c0_seq1_2	10.9161	0	0	0	0	0	0.996404
comp95052_c0_seq1_2	17.2198	0	0	0	0	0	0.996404
comp95198_c0_seq1_2	25.5301	0	0	0	0	0	0.996404
comp95302_c0_seq1_2	25.8408	0	0	0	0	0	0.996404
comp95504_c0_seq1_2	18.7039	0	0	0	0	0	0.996404
comp95658_c0_seq1_2	29.6375	0	0	0	0	0	0.996404
comp95937_c0_seq1_2	16.8012	0	0	0	0	0	0.996404
comp96550_c0_seq1_2	14.7391	0	0	0	0	0	0.996404
comp96975_c0_seq1_2	9.81892	0	0	0	0	0	0.996404
comp97025_c0_seq1_2	31.9683	0	0	0	0	0	0.996404
comp97380_c0_seq1_2	44.3372	0	0	0	0	0	0.996404
comp97383_c0_seq1_2	8.10346	0	0	0	0	0	0.996404
comp97468_c0_seq1_2	41.8578	0	0	0	0	0	0.996404
comp97532_c0_seq1_2	17.7755	0	0	0	0	0	0.996404
comp97573_c0_seq1_2	20.5336	0	0	0	0	0	0.996404
comp97654_c0_seq1_2	13.6725	0	0	0	0	0	0.996404
comp97918_c0_seq1_2	36.0127	0	0	0	0	0	0.996404
comp98742_c0_seq1_2	40.4895	0	0	0	0	0	0.996404
comp98821_c0_seq1_2	19.5705	0	0	0	0	0	0.996404
comp98883_c0_seq1_2	11.5773	0	0	0	0	0	0.996404
comp99107_c0_seq1_2	23.5074	0	0	0	0	0	0.996404
comp99371_c0_seq1_2	70.2593	0	0	0	0	0	0.996404
comp99652_c0_seq1_2	10.0252	0	0	0	0	0	0.996404
comp99881_c0_seq1_2	50.3771	0	0	0	0	0	0.996404
comp99990_c0_seq1_2	66.22	0	0	0	0	0	0.996404
comp99999_c0_seq1_2	9.84832	0	0	0	0	0	0.996404
comp100142_c0_seq1_2	7.64477	0	0	0	0	0	0.996404
comp100935_c0_seq1_2	43.3806	0	0	0	0	0	0.996404
comp100984_c0_seq1_2	9.06125	0	0	0	0	0	0.996404
comp101024_c0_seq1_2	10.1264	0	0	0	0	0	0.996404
comp101671_c0_seq1_2	12.8478	0	0	0	0	0	0.996404
comp101689_c0_seq1_2	7.99526	0	0	0	0	0	0.996404
comp102082_c0_seq1_2	27.3201	0	0	0	0	0	0.996404
comp102197_c0_seq1_2	22.5633	0	0	0	0	0	0.996404
comp102556_c0_seq1_2	20.3724	0	0	0	0	0	0.996404
comp102806_c0_seq1_2	18.5483	0	0	0	0	0	0.996404
comp102959_c0_seq1_2	10.6815	0	0	0	0	0	0.996404
comp103903_c0_seq1_2	31.2807	0	0	0	0	0	0.996404
comp103987_c0_seq1_2	18.1933	0	0	0	0	0	0.996404
comp104305_c0_seq1_2	10.365	2.94e-95	1.72e-78	0	0	0	0.996404
comp106327_c0_seq1_2	52.2776	0	0	0	0	0	0.996404
comp106612_c0_seq1_2	26.6057	0	2.69e-90	0	0	0	0.996404
comp107285_c0_seq1_2	24.2326	0	0	2.19e-73	0	0	0.996404
comp108366_c0_seq1_2	22.5016	0	0	0	0	0	0.996404
comp109657_c0_seq1_2	38.8365	0	0	0	0	0	0.996404
comp109758_c0_seq1_2	22.8687	0	0	0	0	0	0.996404
comp109789_c0_seq1_2	31.1874	0	0	0	0	0	0.996404
comp110862_c0_seq1_2	19.698	0	0	0	0	0	0.996404
comp111748_c0_seq1_2	45.8864	0	0	0	0	0	0.996404
comp111763_c0_seq1_2	22.6269	0	0	0	0	0	0.996404
comp111920_c0_seq1_2	20.0927	0	0	0	0	0	0.996404
comp114257_c0_seq1_2	25.9025	0	0	0	0	0	0.996404
comp115338_c0_seq1_2	24.2831	0	0	0	0	0	0.996404
comp117101_c0_seq1_2	24.5231	2.47e-93	9.31e-73	0	0	0	0.996404
comp119012_c0_seq1_2	40.3574	0	0	0	0	0	0.996404
comp119053_c0_seq1_2	46.4497	0	0	0	0	0	0.996404
comp125475_c0_seq1_2	23.0663	0	0	0	0	0	0.996404
comp133821_c0_seq1_2	27.0562	0	0	0	0	0	0.996404
comp134145_c0_seq1_2	28.4329	0	0	0	0	0	0.996404
comp148587_c0_seq1_2	31.2011	0	0	0	0	0	0.996404
comp32397_c0_seq1_2	18.0435	0	0	0	0	0	0.996404
comp35242_c0_seq1_2	14.0802	0	0	0	0	0	0.996404
comp35915_c0_seq1_2	14.2046	0	0	0	0	0	0.996404
comp36594_c0_seq1_2	23.294	0	0	0	0	0	0.996404
comp36758_c0_seq1_2	36.5039	0	0	0	0	0	0.996404
comp36975_c1_seq1_2	32.3603	0	6.31e-111	3.93e-114	0	2.47e-96	0.996404
comp37419_c1_seq1_2	35.7906	0	0	0	0	0	0.996404
comp37954_c0_seq1_2	27.2117	0	0	0	0	0	0.996404
comp39234_c1_seq1_2	51.2644	0	0	0	0	0	0.996404
comp39506_c0_seq1_2	39.6867	7.64e-26	1.23e-85	4.34e-86	0	1e-88	0.996404
comp39963_c1_seq1_2	41.1143	0	0	0	0	0	0.996404
comp40363_c0_seq1_2	13.4631	0	0	0	0	0	0.996404
comp40485_c1_seq1_2	19.8255	0	0	0	0	0	0.996404
comp40566_c1_seq1_2	8.33522	0	0	0	0	0	0.996404
comp42109_c0_seq1_2	14.0842	0	0	0	0	0	0.996404
comp42221_c1_seq1_2	16.2081	0	0	0	0	0	0.996404
comp42222_c1_seq1_2	22.2733	0	0	0	0	0	0.996404
comp42466_c0_seq1_2	9.26062	0	0	0	0	0	0.996404
comp42597_c1_seq1_2	29.7469	1.25e-62	7.49e-26	2.74e-88	4.61e-68	1.13e-41	0.996404
comp42605_c0_seq1_2	37.0738	0	0	0	0	0	0.996404
comp42608_c1_seq1_2	23.2575	0	0	0	0	0	0.996404
comp43037_c0_seq1_2	9.53962	0	0	0	0	0	0.996404
comp43359_c0_seq2_2	17.6914	0	0	0	0	0	0.996404
comp43519_c1_seq1_2	10.3546	0	0	0	0	0	0.996404
comp43543_c1_seq1_2	17.3517	0	0	0	0	0	0.996404
comp43588_c0_seq1_2	19.9251	0	0	0	0	0	0.996404
comp43665_c0_seq1_2	15.5976	0	0	0	0	0	0.996404
comp43665_c1_seq1_2	14.3832	0	0	0	0	0	0.996404
comp44034_c1_seq1_2	12.8656	0	0	0	1.22e-95	0	0.996404
comp44111_c1_seq1_2	11.7622	0	0	0	0	0	0.996404
comp44168_c0_seq1_2	18.3295	0	0	0	0	0	0.996404
comp44432_c1_seq1_2	7.30952	0	0	0	0	0	0.996404
comp55075_c0_seq1_2	7.93476	0	0	0	0	0	0.996404
comp58289_c1_seq1_2	33.0319	0	0	0	0	0	0.996404
comp58992_c1_seq1_2	24.6876	0	0	0	0	0	0.996404
comp59015_c0_seq1_2	19.1134	0	0	0	0	0	0.996404
comp59058_c0_seq1_2	16.7862	0	0	0	0	0	0.996404
comp65553_c1_seq1_2	46.5541	0	0	0	0	0	0.996404
comp65629_c2_seq1_2	26.8457	0	0	0	0	0	0.996404
comp66441_c2_seq1_2	83.6846	0	0	0	0	0	0.996404
comp66670_c1_seq1_2	28.5485	0	0	0	0	0	0.996404
comp66684_c2_seq1_2	28.8998	0	0	0	0	0	0.996404
comp66868_c0_seq1_2	10.5375	0	0	2.56e-82	0	0	0.996404
comp66893_c0_seq1_2	14.0687	0	0	0	0	0	0.996404
comp68081_c2_seq1_2	59.3606	0	0	0	0	0	0.996404
comp68258_c0_seq1_2	14.0289	0	0	0	0	0	0.996404
comp68920_c0_seq1_2	20.3105	0	0	0	0	0	0.996404
comp69501_c0_seq1_2	50.4356	0	0	0	0	0	0.996404
comp69541_c0_seq1_2	22.8009	0	0	0	0	0	0.996404
comp70007_c0_seq1_2	29.4154	0	0	0	0	0	0.996404
comp70072_c2_seq1_2	19.4417	0	0	0	0	0	0.996404
comp70077_c0_seq1_2	23.7099	0	0	0	0	0	0.996404
comp70182_c0_seq1_2	11.204	0	0	0	0	0	0.996404
comp70306_c1_seq1_2	42.1167	0	0	0	0	0	0.996404
comp70393_c1_seq1_2	17.6142	0	0	0	0	0	0.996404
comp70451_c2_seq1_2	22.5114	0	0	0	0	0	0.996404
comp70614_c1_seq1_2	15.5626	0	0	0	0	0	0.996404
comp70962_c2_seq1_2	29.1823	0	0	0	0	0	0.996404
comp71270_c0_seq1_2	10.7236	0	0	0	0	0	0.996404
comp71432_c1_seq1_2	54.4385	0	0	0	0	0	0.996404
comp71464_c2_seq1_2	16.0392	0	0	0	0	0	0.996404
comp71590_c0_seq1_2	15.3884	0	0	0	0	0	0.996404
comp71686_c1_seq1_2	25.4831	0	0	0	0	0	0.996404
comp71803_c1_seq1_2	31.7281	0	0	0	0	0	0.996404
comp72013_c0_seq1_2	14.0694	0	0	0	0	0	0.996404
comp72463_c2_seq1_2	16.7222	0	0	0	0	0	0.996404
comp72598_c1_seq1_2	45.1528	0	0	0	0	0	0.996404
comp72750_c0_seq1_2	11.74	0	0	0	0	0	0.996404
comp73120_c1_seq1_2	31.5805	0	0	0	0	0	0.996404
comp85400_c0_seq1_2	29.1016	0	0	0	0	0	0.996404
comp85740_c0_seq1_2	36.1809	0	0	0	0	0	0.996404
comp86490_c0_seq1_2	25.2576	0	0	0	0	0	0.996404
comp86854_c0_seq1_2	35.0859	0	0	0	0	0	0.996404
comp86974_c0_seq1_2	121.762	0	0	0	0	0	0.996404
comp88218_c0_seq1_2	44.477	5.06e-99	0	0	0	0	0.996404
comp89160_c0_seq1_2	33.7899	0	0	0	0	0	0.996404
comp89844_c0_seq1_2	23.5684	0	0	0	0	0	0.996404
comp90635_c0_seq1_2	27.0784	0	0	0	0	0	0.996404
comp91848_c0_seq1_2	44.8526	0	0	0	0	0	0.996404
comp92454_c0_seq1_2	19.5205	0	0	0	0	0	0.996404
comp92705_c0_seq1_2	30.143	0	0	0	0	0	0.996404
comp93365_c0_seq1_2	12.5647	0	0	0	0	0	0.996404
comp93622_c0_seq1_2	49.6801	0	0	0	0	0	0.996404
comp94170_c0_seq1_2	22.2955	0	0	0	0	0	0.996404
comp94425_c0_seq1_2	40.267	0	0	0	0	0	0.996404
comp94621_c0_seq1_2	12.6647	0	0	0	0	0	0.996404
comp95095_c0_seq1_2	9.09405	1.4e-103	7.3e-99	3.72e-108	0	7.79e-104	0.996404
comp95138_c0_seq1_2	30.1141	0	0	0	0	0	0.996404
comp95231_c0_seq1_2	28.6723	0	0	0	0	0	0.996404
comp95889_c0_seq1_2	19.5428	0	0	0	0	0	0.996404
comp96044_c0_seq1_2	17.4525	0	0	0	0	0	0.996404
comp96306_c0_seq1_2	18.9432	0	0	0	0	0	0.996404
comp96440_c0_seq1_2	8.24667	0	0	0	0	0	0.996404
comp96623_c0_seq1_2	16.0162	0	0	0	0	0	0.996404
comp96896_c0_seq1_2	25.2207	0	0	0	0	0	0.996404
comp97118_c0_seq1_2	25.526	0	0	0	0	0	0.996404
comp98502_c0_seq1_2	24.9828	0	0	0	0	0	0.996404
comp99586_c0_seq1_2	15.5637	0	0	0	0	0	0.996404
comp99833_c0_seq1_2	50.6054	0	0	0	0	0	0.996404
comp99941_c0_seq1_2	9.79387	0	0	0	0	0	0.996404
comp103661_c0_seq1_2	20.5867	0	0	0	0	0	0.996404
comp104049_c0_seq1_2	9.98134	0	0	0	0	0	0.996404
comp104154_c0_seq1_2	28.932	0	0	0	0	0	0.996404
comp104753_c0_seq1_2	43.0092	0	0	0	0	0	0.996404
comp106897_c0_seq1_2	18.4496	0	0	0	0	0	0.996404
comp110576_c0_seq1_2	17.2031	0	0	0	0	0	0.996404
comp111914_c0_seq1_2	6.82348	0	0	0	0	0	0.996404
comp114034_c0_seq1_2	11.3937	0	0	0	0	0	0.996404
comp133729_c0_seq1_2	25.2514	0	0	0	0	0	0.996404
comp35101_c0_seq1_2	22.8179	0	0	0	0	0	0.996404
comp35518_c0_seq1_2	10.0678	0	0	0	0	0	0.996404
comp37168_c1_seq1_2	47.9237	0	0	0	0	0	0.996404
comp37193_c1_seq1_2	29.6563	0	0	0	0	0	0.996404
comp37698_c1_seq1_2	38.542	0	0	0	0	0	0.996404
comp37918_c1_seq1_2	98.1434	0	0	0	0	0	0.996404
comp37954_c1_seq1_2	29.1703	0	0	0	0	0	0.996404
comp39034_c1_seq1_2	76.7405	0	0	0	0	0	0.996404
comp40958_c0_seq1_2	7.56492	0	0	0	0	0	0.996404
comp41802_c0_seq1_2	7.08724	0	0	0	0	0	0.996404
comp42605_c1_seq1_2	43.7145	0	0	0	0	0	0.996404
comp42893_c1_seq1_2	19.9794	0	0	0	0	0	0.996404
comp43187_c0_seq1_2	19.5349	0	0	0	0	0	0.996404
comp43641_c0_seq1_2	53.8488	0	0	1.24e-118	0	0	0.996404
comp59529_c0_seq1_2	26.4399	0	0	0	0	0	0.996404
comp61639_c1_seq1_2	27.0321	0	0	0	0	0	0.996404
comp68081_c1_seq1_2	110.04	0	0	0	0	0	0.996404
comp68446_c0_seq1_2	31.9084	0	0	0	0	0	0.996404
comp69303_c0_seq1_2	21.976	0	0	0	0	0	0.996404
comp71784_c2_seq1_2	23.1127	0	0	0	0	0	0.996404
comp72232_c1_seq1_2	22.6044	0	0	0	0	0	0.996404
comp72756_c2_seq1_2	29.8114	0	0	0	0	0	0.996404
comp84839_c0_seq1_2	118.741	0	0	0	0	0	0.996404
comp85881_c0_seq1_2	43.3776	3.07e-77	7.86e-98	3.51e-82	0	1.97e-27	0.996404
comp89986_c0_seq1_2	22.3596	0	0	0	0	0	0.996404
comp90392_c0_seq1_2	127.876	0	0	0	0	0	0.996404
comp90733_c0_seq1_2	28.4029	0	0	0	0	0	0.996404
comp90923_c0_seq1_2	18.9148	0	0	0	0	0	0.996404
comp91286_c0_seq1_2	21.0237	0	0	0	0	0	0.996404
comp91412_c0_seq1_2	31.4718	0	0	0	0	0	0.996404
comp91622_c0_seq1_2	25.6594	0	0	0	0	0	0.996404
comp92198_c0_seq1_2	16.6739	0	0	0	0	6.37e-84	0.996404
comp94282_c0_seq1_2	12.3622	0	0	0	0	0	0.996404
comp95736_c0_seq1_2	39.1983	0	0	0	0	0	0.996404
comp95941_c0_seq1_2	40.3576	0	0	0	0	0	0.996404
comp96040_c0_seq1_2	33.0956	0	0	0	0	0	0.996404
comp97071_c0_seq1_2	41.9336	0	0	0	0	0	0.996404
comp98257_c0_seq1_2	66.3109	0	0	0	0	0	0.996404
comp98290_c0_seq1_2	11.3561	0	0	0	0	0	0.996404
comp98310_c0_seq1_2	13.8838	0	0	0	0	0	0.996404
comp98429_c0_seq1_2	32.9101	0	0	0	0	0	0.996404
comp99068_c0_seq1_2	13.8669	0	0	0	0	0	0.996404
comp99119_c0_seq1_2	9.74901	0	0	0	0	0	0.996404
comp110010_c0_seq1_2	23.0431	0	0	0	0	0	0.996404
comp159579_c0_seq1_2	30.9349	0	0	0	0	0	0.996404
comp37721_c0_seq1_2	27.7436	0	0	2.9e-101	1.6e-89	1.63e-105	0.996404
comp37785_c0_seq1_2	33.2276	0	0	0	0	2.11e-97	0.996404
comp43239_c1_seq1_2	23.2274	0	0	0	0	0	0.996404
comp43256_c0_seq1_2	31.7049	0	0	0	0	0	0.996404
comp43450_c1_seq1_2	15.0162	0	0	0	0	0	0.996404
comp43691_c1_seq1_2	14.6299	0	0	0	0	0	0.996404
comp69191_c1_seq1_2	11.2965	0	0	0	0	0	0.996404
comp70106_c1_seq1_2	20.4731	0	0	0	0	0	0.996404
comp70543_c2_seq1_2	14.2827	0	0	0	0	0	0.996404
comp85146_c0_seq1_2	27.6163	0	0	0	0	0	0.996404
comp67536_c0_seq1_2	10.5997	4.97e-20	2.06e-18	1.4e-13	8.78e-16	6.73e-12	0.996404
comp73761_c0_seq1_2	9.5719	1.53e-12	1.06e-17	1.01e-18	0.000594451	4.7e-19	0.996403
comp107331_c0_seq1_2	39.7396	0	8.44e-12	0.000779494	0.000192325	0.000668516	0.996403
comp72176_c1_seq1_2	16.637	0	1.38e-19	0.002473	5.56e-23	0	0.9964
comp42702_c0_seq1_2	11.2047	2.32e-15	1.93e-22	2.86e-24	0.00403002	1.55e-24	0.996399
comp79480_c0_seq1_2	154.786	0.143468	0	0	0	2.14e-113	0.996381
comp93135_c0_seq1_2	21.884	0.438013	0.169872	0	0	0	0.996377
comp73505_c0_seq1_2	11.0208	1.65e-35	2.77e-27	4.27e-61	0.0283561	7.16e-28	0.996369
comp71350_c0_seq1_2	13.2971	0	0	0	0.0475184	0	0.996353
comp81833_c0_seq1_2	89.8736	0	0	0	0.325154	0	0.996353
comp38448_c0_seq1_2	116.639	0.295836	0	0	0	0	0.996339
comp42480_c0_seq1_2	16.1473	0	0	0	0.0736659	0	0.996337
comp84180_c0_seq1_2	45.5258	0.0856471	0	0	0.0268022	0.0260516	0.996337
comp95337_c0_seq1_2	9.73143	0.0473607	0.0483706	0.0944951	0	0.0444891	0.996335
comp72075_c1_seq1_2	8.79	0	0	0	0.0419096	0	0.996334
comp68001_c1_seq1_2	17.9964	0	0	0.0522718	0	0	0.99633
comp91303_c0_seq1_2	19.1115	0	0	0	0.105079	0	0.996321
comp96194_c0_seq1_2	15.1806	4e-22	2.41499	0.837921	6.06e-56	1.94e-17	0.996319
comp65431_c1_seq1_2	13.7396	0.0469906	0	0	0	0	0.996315
comp39130_c0_seq1_2	33.999	0.121657	0	0	0	0	0.996311
comp37970_c1_seq1_2	7.86963	0.0776995	0.0383106	0	0	0.0723987	0.996308
comp41736_c0_seq1_2	7.30375	1.65e-25	3.53e-08	0	0.0468741	1.41e-23	0.996304
comp104549_c0_seq1_2	26.0778	1.05e-09	2.5e-06	0	0	0.111158	0.9963
comp93638_c0_seq1_2	26.1581	0.10433	0	0	0	0	0.9963
comp96071_c0_seq1_2	13.136	0.0566201	0	0	0	0	0.996291
comp79872_c0_seq1_2	182.652	0	0	0	1.32061	0	0.996289
comp70831_c1_seq1_2	13.2674	0.031705	0	0.0295453	0	0	0.996289
comp78728_c0_seq1_2	112.606	0	1.86e-110	0.156827	0	0.389763	0.996288
comp69541_c2_seq1_2	26.6386	0	0	0	0.19637	0	0.996286
comp98222_c0_seq1_2	21.4153	0.0973614	0	0	0	0	0.996284
comp73241_c2_seq2_2	23.2492	0	0	0	0.180026	0	0.996279
comp72660_c1_seq1_2	9.34113	0.0445386	0	0	0	0	0.996278
comp92351_c0_seq1_2	18.9692	0.10447	0	0	0	0	0.996256
comp86004_c0_seq1_2	33.7017	0	0	0	0.310477	0	0.996249
comp73021_c1_seq2_2	18.2683	0.0539851	0	0	0.103968	0	0.996246
comp109737_c0_seq1_2	8.28025	0	0	0.0496365	0	0	0.996243
comp38483_c0_seq1_2	437.028	0	9.97e-93	2.87e-95	4.2458	2.53e-98	0.996238
comp40363_c1_seq1_2	7.29204	0.0307729	0	0	0.0325205	0	0.996233
comp37585_c1_seq1_2	34.4218	0	0	0	0.348351	0	0.996229
comp105408_c0_seq1_2	7.35432	0	2.77e-71	0.0237248	0.0486134	0	0.996224
comp43554_c0_seq1_2	7.45761	0.049811	0	0	0	0	0.996221
comp41049_c0_seq1_2	10.1565	0.0682142	0	0	0	0	0.99622
comp39228_c1_seq1_2	60.3607	0.41412	0	0	0	0	0.996215
comp94078_c0_seq1_2	11.4003	0.00993272	0	0	0.113072	0	0.996214
comp43065_c1_seq1_2	15.116	0.10446	0	0	0	0	0.996214
comp97222_c0_seq1_2	10.0446	0	0	0	0.109119	0	0.996212
comp86053_c0_seq1_2	100.458	0.735055	0	1.39e-87	3.17e-93	1.28e-95	0.996201
comp71261_c2_seq1_2	16.1913	0.121698	0	0	0	0	0.996195
comp72598_c0_seq1_2	23.5927	0	0	0	0.274001	0	0.996195
comp86047_c0_seq1_2	48.499	0	0	0	0.569334	0	0.996192
comp92059_c0_seq1_2	25.6252	0.198203	0	0	0	0	0.996188
comp73640_c1_seq1_2	20.3431	0	0	0	0.250094	0	0.996179
comp85576_c0_seq1_2	43.167	0.086619	0	0	0.451965	0	0.996176
comp70007_c1_seq1_2	13.523	0	0	0	0.168484	0	0.996174
comp74041_c0_seq1_2	2015.46	10.3804	0.110205	0.0911546	8.83535	4.05376	0.99617
comp38448_c1_seq1_2	119.962	0.235542	0	0	1.29691	0	0.996169
comp38483_c1_seq1_2	871.356	0.51395	0.287064	6e-27	11.6589	5.36e-27	0.996167
comp86407_c0_seq1_2	13.689	0	0	0	0.177492	0	0.996162
comp87397_c0_seq1_2	23.8149	0.211663	0	0	0	0	0.996151
comp91874_c0_seq1_2	10.0567	3.69e-75	2.01e-110	0	0.135017	0	0.99615
comp36924_c0_seq1_2	8.32761	0	0	0	0.112474	0	0.996148
comp120219_c0_seq1_2	11.098	0.103193	0	0	0	0	0.996137
comp73719_c0_seq1_2	12.0157	1.4e-27	4.5e-20	6.9e-60	0.168985	3.01e-20	0.996134
comp44083_c0_seq1_2	24.5078	0.0184136	0	0	0.346476	0	0.996116
comp83286_c0_seq1_2	49.0871	0.114943	0	0	0.628807	0	0.996114
comp92995_c0_seq1_2	18.0157	0	0	0	0.272212	0	0.996106
comp43650_c0_seq1_2	14.0459	0.121661	0	0	0.0614984	0	0.996104
comp70793_c0_seq1_2	23.2385	0.240028	0	0	0	0	0.996103
comp89431_c0_seq1_2	21.973	0.230642	0	0	0	0	0.996097
comp37745_c1_seq1_2	37.944	0.400899	0	8.59e-112	0	0	0.996094
comp38762_c1_seq1_2	192.118	0	0	0	3.01624	0	0.99609
comp37676_c1_seq1_2	44.1526	0	0	0	0.701201	0	0.996085
comp98372_c0_seq1_2	17.6924	0	0	0.196196	0	0	0.996079
comp100835_c0_seq1_2	12.527	0	0	0	0.205067	0	0.996071
comp42173_c1_seq1_2	38.4555	0	0	0	0	0.460669	0.996068
comp98563_c0_seq1_2	29.4378	0.335075	0	0	0	0	0.996066
comp44511_c0_seq2_2	31.1432	0.356181	0	0	0	0	0.996064
comp74580_c0_seq1_2	516.799	2.01755	0	0	7.14017	0	0.996051
comp37053_c0_seq1_2	19.4631	0.0369256	0	0	0.304664	0	0.996051
comp41112_c0_seq1_2	11.9272	0.05843	0	0	0	0.112546	0.996032
comp70379_c0_seq1_2	9.98429	0	0	0	0.178255	0	0.996028
comp93082_c0_seq1_2	38.4046	0.479952	0	0	0	0	0.996026
comp98344_c0_seq1_2	23.2886	0	0	0	0	0.310179	0.996022
comp95062_c0_seq1_2	22.7791	0.287526	0	0	0	0	0.996022
CL1Contig6615	57.0328	0	4.83064	0	5.53014	0	0.996016
comp38817_c0_seq1_2	34.3382	0	0	0	0.62708	0	0.996016
comp36919_c0_seq1_2	28.8706	0	0	0.373743	0	0	0.996013
comp67868_c2_seq1_2	25.2477	0.325997	0	9.57e-97	4.77e-107	0	0.996011
comp92249_c0_seq1_2	13.5155	0	0	0	0.249186	0	0.996011
CL1Contig2742	39.6746	0	6.84368	0	0	0	0.996011
comp70970_c0_seq1_2	24.315	0.134773	0.05257	0	0.512022	0	0.995997
comp88839_c0_seq1_2	19.4928	0	0	0	0.368293	0	0.995997
comp42666_c1_seq1_2	21.9333	0.29244	0	0	0	0	0.995995
comp79079_c0_seq1_2	73.732	0.0163613	0	0	1.39084	0	0.995993
comp67749_c2_seq1_2	12.1371	0.16248	0	0	0	0	0.995993
comp73661_c1_seq1_2	4.57774	0.0669173	1.78e-25	5.94e-16	1.1e-26	1.56e-23	0.995947
comp92841_c0_seq1_2	14.4405	0	0	0	0.296201	0	0.995946
comp37605_c0_seq1_2	20.8285	4.69e-100	1.55e-101	4.02e-28	0.427805	2.05e-88	0.995945
comp66395_c1_seq1_2	55.2543	0.0925981	0	0	1.07931	0	0.995943
comp67138_c0_seq1_2	117.325	1.74361	2.85e-22	4.46e-19	1.96e-12	2.04e-27	0.995938
comp43386_c1_seq1_2	10.0205	0	0	0	0.210891	0	0.995929
comp66441_c1_seq1_2	36.9028	0	0	2.91e-112	0.810679	3.39e-96	0.995898
comp70019_c2_seq1_2	7.41077	0	0	0	0.164385	0	0.995891
comp88862_c0_seq1_2	15.8782	0	0	0	0.352395	0	0.99589
comp70766_c0_seq1_2	44.0653	9.96e-90	1.4e-88	0.729686	7.24e-76	1.5e-76	0.995875
comp93962_c0_seq1_2	19.7867	0	0	0	0	0.343824	0.995872
comp43909_c0_seq1_2	36.2636	0.600916	0	0	0	0	0.99587
comp88712_c0_seq1_2	30.7918	0	0	0	0.716852	0	0.995853
comp39160_c0_seq1_2	50.4138	0	0	0	1.22485	0	0.995817
comp98912_c0_seq1_2	12.9267	0.233271	0	0	0	0	0.99581
comp43939_c1_seq1_2	11.059	0	0	0	0.273849	0	0.9958
comp42889_c1_seq1_2	15.4538	0	0	0	0.386423	0	0.995791
comp37401_c1_seq1_2	38.5913	0	0	0	0.974407	0	0.995782
comp37047_c1_seq1_2	32.7416	0.614764	0	0	0	0	0.995779
comp68564_c1_seq1_2	4.78524	0	0	0	0.122764	0	0.995767
comp39718_c0_seq1_2	40.0232	0	0	0	1.03263	0	0.995761
comp71492_c0_seq3_2	16.0846	0	0	0	0.416904	0	0.995757
comp37567_c0_seq2_2	13.6301	0.100406	0	0	0.290068	0	0.995753
comp37236_c1_seq1_2	41.1357	0	0.191918	0.311467	1.37417	0	0.995719
comp100141_c0_seq1_2	25.7261	0.518664	0	0	0	0	0.995719
comp96004_c0_seq1_2	16.8421	0.349527	0	0	0	0	0.995693
comp37255_c0_seq1_2	45.8282	0	0	0	1.26619	0	0.995691
comp89027_c0_seq1_2	13.6251	0	0	0	0.382714	0	0.995673
comp105212_c0_seq1_2	15.1293	0	0	0	0.425415	0	0.995672
comp106563_c0_seq1_2	10.4772	0	0	0	0.296697	0	0.995664
comp69217_c1_seq1_2	27.0566	0.598508	0	0	0	0	0.995631
comp44075_c1_seq1_2	18.4693	0.410428	0	0	0	0	0.995627
comp72862_c2_seq1_2	11.24	0.0803321	0	0	0.287482	0	0.995614
comp72182_c2_seq1_2	22.0392	0.496362	0	0	0	0	0.995613
comp96792_c0_seq1_2	9.42789	0	0	0	0.279827	0	0.995608
comp38179_c0_seq1_2	109.2	0	0	0	3.24412	0	0.995607
comp43664_c0_seq1_2	17.1759	0	0	0	0.513182	0	0.9956
comp97107_c0_seq1_2	12.0482	0	0	0	0.360302	0	0.995599
comp72270_c0_seq1_2	24.9391	0.570234	1.5e-90	9.4e-86	7.28e-93	2.01e-84	0.995597
comp91696_c0_seq1_2	41.268	0	0	0	1.26266	0	0.99557
comp89120_c0_seq1_2	53.8478	1.26395	5.44e-85	1.11e-97	1.62e-111	1.75e-96	0.995569
comp42666_c0_seq1_2	14.7622	0	0	0	0.453368	0	0.995565
comp42258_c0_seq1_2	33.8579	7.76e-23	0.52533	0.572947	1.7379	0.0735422	0.995557
comp87071_c0_seq1_2	34.8982	0.8333	0	0	0	0	0.995549
comp40275_c1_seq1_2	9.82424	0.238997	0	0	0	0	0.995528
comp92180_c0_seq1_2	23.9401	3.24e-92	0	0	0.763258	5.86e-92	0.995515
comp70865_c1_seq1_2	14.324	0	0	0	0.458952	0	0.995508
comp85850_c0_seq1_2	36.0457	0.0867493	0	0	1.11989	0	0.995506
comp67598_c1_seq1_2	11.0062	0	0	0	0.353388	0	0.995505
comp68993_c1_seq1_2	13.5012	0.0662803	0	0	0.409267	0	0.995486
comp84960_c0_seq1_2	43.4937	0.174925	0	0	1.33928	0	0.995485
comp71774_c3_seq1_2	11.4611	1.78e-41	0	0.296678	0	1.36e-50	0.995459
comp85976_c0_seq1_2	33.1591	0.0468986	0	0	1.09597	0	0.995439
comp94739_c0_seq1_2	15.8121	0	0	0	0.534926	0	0.995428
comp77833_c0_seq1_2	205.423	0.30256	0	0	6.85428	0	0.995423
comp69930_c2_seq1_2	8.49841	0.101258	0	0	0.236	0	0.995404
comp89588_c0_seq1_2	37.1017	1.00086	0	0	0	0	0.995397
comp37776_c0_seq1_2	35.5817	0	0	0	1.23256	0	0.995391
comp42743_c0_seq1_2	37.5474	0.141774	5.59e-97	7.15e-24	1.2441	1.2e-98	0.99539
comp99453_c0_seq1_2	16.0205	0	0	0	0.56162	0	0.995371
comp95306_c0_seq1_2	31.2126	0	0	0	1.10359	0	0.995357
comp41617_c0_seq1_2	13.6077	0.386666	0	0	0	0	0.995324
comp101993_c0_seq1_2	10.0662	0	0	0	0.364242	0	0.995318
comp40612_c0_seq2_2	10.8301	0.317609	0	0	0	0	0.995276
comp70970_c1_seq1_2	17.0909	0	0	0	0.63801	0	0.995263
comp86896_c0_seq1_2	28.0275	0.0403299	0	0	1.04707	0	0.995238
comp44275_c0_seq1_2	18.7161	0	0.0597432	0.0914067	0.786199	0	0.995237
comp87968_c0_seq1_2	35.2171	0.132737	0	0	1.29136	0	0.995228
comp44095_c1_seq1_2	42.4796	0	0.0579859	0.635174	1.00561	0.710518	0.995227
CL25990Contig1	11.1256	1.03187	1.41671	0	0	0	0.995223
comp95670_c0_seq1_2	14.7822	2.38e-95	1.18e-88	3.04e-97	0.569899	7.44e-81	0.995202
comp91078_c0_seq1_2	40.0838	0	0	0	1.54999	0	0.995196
comp88401_c0_seq1_2	31.7865	0	0	0	1.23447	0	0.995188
CL11Contig5	21.8404	2.10331	1.79334	0	0.288619	0	0.99517
comp39499_c0_seq1_2	192.416	0	0	0	7.55127	0	0.995167
comp44075_c0_seq1_2	21.9086	0	0	0	0.859803	0	0.995167
comp89174_c0_seq1_2	20.2887	0	0	0	0.799754	0	0.995158
comp94511_c0_seq1_2	7.51576	0	0	0	0.298215	0	0.995145
comp72434_c0_seq4_2	30.6331	0	0	0	1.2174	0	0.995141
comp81756_c0_seq1_2	67.6014	4.72e-08	9.32e-30	7.49e-30	1.79e-05	2.24139	0.995131
comp94918_c0_seq1_2	26.2459	1.91328	0.99497	0	0	0	0.995126
comp78159_c0_seq1_2	99.1281	7.04e-111	0	3.34e-112	3.97441	5.04e-106	0.995123
comp76144_c0_seq1_2	48.8584	1.91466	0.553389	3.51e-05	1.48561	0.63946	0.995098
comp87528_c0_seq1_2	42.8108	0	0	0	1.75635	0	0.995075
comp80521_c0_seq1_2	89.0419	0.287654	0.073527	0	3.71166	0	0.995064
comp44645_c0_seq1_2	13.7305	0.458107	0	0	0	0	0.995054
comp92038_c0_seq1_2	18.8268	0	0	0.0710526	0.76413	0	0.995036
comp39506_c1_seq1_2	36.4618	0.52654	3.49e-32	0.564288	0.968222	6.5e-17	0.99503
comp40684_c0_seq1_2	6.47201	0.0373215	0	0	0.260558	0	0.995012
comp69257_c0_seq1_2	11.8609	0	0	0	0.506149	0	0.994986
comp37357_c1_seq1_2	31.9673	0.608633	0.236261	1.21687	1.53e-101	0.0793493	0.994982
comp38072_c0_seq2_2	40.6189	0.0819739	0.15957	0	1.97924	0.0245639	0.994971
comp72942_c0_seq3_2	12.8695	0	0	0	0.55584	0	0.994958
comp40862_c1_seq1_2	14.643	0	0	0	0.634765	0	0.99495
comp92053_c0_seq1_2	22.9639	0	0	0	1.01977	0	0.994891
comp68765_c1_seq1_2	9.34024	0	0	0	0.416315	0	0.994882
comp42774_c1_seq1_2	22.5949	0	0	0	1.00813	0	0.994879
comp104920_c0_seq1_2	9.72493	0	0	0	0.435513	0	0.99487
comp60922_c0_seq1_2	16.1071	0	0	0	0.730215	0	0.994838
comp41193_c1_seq1_2	64.4472	2.43851	0	0	0	0	0.994789
comp69051_c0_seq1_2	30.5099	0	2.98e-117	0	1.42663	0	0.994756
comp93457_c0_seq1_2	15.5252	0	0	0	0.733638	0	0.994727
comp68081_c0_seq1_2	96.165	0.230028	0	0	4.50206	0	0.994718
comp68869_c0_seq2_2	17.3011	0	4.48e-84	0	0.826716	0	0.994696
comp86886_c0_seq1_2	34.478	0	0	0	1.66322	0	0.994668
comp93747_c0_seq1_2	17.0148	0	0	0	0.820801	0	0.994668
comp42521_c0_seq1_2	13.8791	0	0	0	0.672404	0	0.994656
CL19082Contig1	99.2914	1.76711	4.34144	0	9.2363	0.0708335	0.994636
comp94984_c0_seq1_2	10.9609	0.0296864	0	0	0.541925	0	0.994557
comp98318_c0_seq1_2	13.2778	2.27e-97	1.34e-104	4.36e-97	0.670491	4.61e-82	0.994531
comp95250_c0_seq1_2	8.09264	0	0	0	0.409201	0	0.994526
comp65834_c1_seq1_2	13.0132	0	0	0	0.665561	0	0.99449
comp68318_c3_seq1_2	12.4111	0	0	0	0.636316	0	0.994482
comp37454_c0_seq1_2	26.9349	0.203792	0	0	1.33006	0	0.994473
comp68594_c2_seq1_2	19.9928	2.53e-110	2.73e-103	0	1.02866	8.53e-110	0.994471
comp70649_c1_seq1_2	28.0294	0	0.340078	0.151451	1.87319	0	0.994465
comp82625_c0_seq1_2	45.3239	0	7.52166	0	4.33313	0	0.99445
comp89043_c0_seq1_2	30.0597	0.0592691	0	0	1.56878	0	0.994398
comp42314_c0_seq1_2	19.327	0.853047	0	0	0	0	0.994382
comp97637_c0_seq1_2	24.3786	0	0	0	1.28864	0	0.994381
comp42242_c1_seq1_2	19.2293	0	0	0	1.0225	0	0.994361
comp70914_c0_seq1_2	26.8518	0	0	0	1.4306	0	0.994354
comp44518_c0_seq1_2	18.5442	0	0	0	0.988804	0	0.994351
comp38893_c0_seq1_2	32.5423	0.0326564	0	3.25e-71	1.74022	0	0.994328
comp100955_c0_seq1_2	15.7627	1.52291	2.27599	1.9e-08	0	0	0.994326
comp42815_c0_seq1_2	15.2216	0.324851	0	0.56202	0	0	0.994295
comp44659_c1_seq1_2	17.4377	0	0	0	0.957873	0	0.994245
comp92466_c0_seq1_2	16.2175	0.123013	0	0	0.862556	0	0.99424
comp102313_c0_seq1_2	11.6762	0	0	0	0.655269	0	0.994165
comp73314_c1_seq1_2	21.1325	0	0	0	1.1862	0	0.994164
comp37678_c1_seq1_2	22.7654	0.643935	0	0	0.985822	0.0662939	0.994134
comp44099_c0_seq1_2	11.638	0	0	0	0.666771	0	0.994085
comp88319_c0_seq1_2	24.8501	7e-101	0	0	1.42912	0	0.99407
comp68223_c0_seq1_2	11.75	0.964045	0.605568	0.492002	0.864791	1.26e-46	0.994048
comp93188_c0_seq1_2	31.0123	0	0	0	1.79579	0	0.994042
comp42242_c0_seq1_2	13.164	1.1e-98	2.08e-109	3.51e-94	0.76305	2.27e-96	0.994038
comp93711_c0_seq1_2	11.1266	5.07e-68	1.69e-58	2.35e-53	0.651245	2.82e-55	0.993998
comp86623_c0_seq1_2	35.6717	0	0	0	2.09483	0	0.993985
comp43910_c0_seq1_2	28.9458	1.95065	0.456135	1.68e-18	0	0	0.993973
comp44137_c0_seq1_2	25.5973	1.28509	0	0	0	0	0.993953
comp40675_c0_seq1_2	8.52515	0	0	0	0.50665	0	0.993935
comp92621_c0_seq1_2	22.4242	0.993761	0	0	0	0.458453	0.993916
comp86397_c0_seq1_2	23.107	0	0	0	1.3835	0	0.993903
comp38055_c1_seq1_2	118.208	0.534271	0	0	7.00341	0	0.993889
comp40655_c0_seq1_2	32.6386	0	0	0	1.9646	0	0.99388
comp70881_c2_seq1_2	29.1333	0	0.0270214	0	1.79116	0	0.993877
comp94298_c0_seq1_2	16.6926	0.855652	0	0	0	0	0.993874
comp39641_c1_seq1_2	52.6195	0	0	0	3.18624	0	0.993854
comp65993_c1_seq2_2	9.33118	0	0	0	0.571573	0	0.993803
comp71927_c0_seq2_2	8.49688	0.00223752	1.02e-09	7.72e-06	2.86e-16	0.456859	0.993787
comp96480_c0_seq1_2	18.617	0	0	0	1.1449	0	0.993785
comp72515_c0_seq1_2	7.15094	0	0	0	0.439926	0	0.993784
comp39160_c1_seq1_2	60.2486	0.184166	0	0	3.67899	0	0.993781
comp94705_c0_seq1_2	13.8275	0	0	0	0.85675	0	0.993751
comp81496_c0_seq1_2	119.252	3.96602	0	4.57425	0	0	0.993708
comp81306_c0_seq1_2	49.1026	0	5.21e-38	4.46e-29	3.10284	0	0.99366
comp72502_c0_seq2_2	16.9968	0.216098	0	0	1.02471	0	0.99366
comp68080_c1_seq1_2	15.6301	0	0	0	1.00883	0	0.993557
comp42197_c1_seq1_2	12.0559	0	0	0	0.778979	0	0.993552
comp42934_c0_seq1_2	17.9855	0	0	0	1.16238	0	0.993551
comp36975_c2_seq1_2	36.582	0.4678	0	0	2.27392	0	0.993526
comp72007_c1_seq1_2	9.14001	1.92e-116	0	0	0.594965	0	0.993515
comp86371_c0_seq1_2	50.1027	0	0	0	3.27838	0	0.993489
comp107898_c0_seq1_2	10.0449	0.0783604	0	0	0.645046	0	0.993476
comp74362_c0_seq1_2	602.881	0	0	0	39.597	0.671095	0.993461
comp99940_c0_seq1_2	58.8452	3.33357	0	0	0	0	0.993456
comp96676_c0_seq1_2	27.8421	0	0	0	1.84241	0	0.993431
comp69817_c0_seq1_2	32.607	1.39e-100	0	4.22e-90	2.16431	0	0.993415
comp72366_c1_seq1_2	37.6779	3.05e-86	0.147868	1.75e-109	2.68298	6.36e-111	0.99341
comp41536_c0_seq1_2	9.06338	0.0725839	6.32e-18	0.223218	0	0.454573	0.99336
comp64871_c0_seq1_2	18.6193	1.48e-95	3.68919	0	0	0	0.993347
comp39104_c0_seq1_2	35.5338	0.160921	0	0	2.37245	0	0.993333
comp66797_c2_seq2_2	8.58691	0	0.118291	0.626674	1.93e-12	2.52e-20	0.993316
comp58192_c0_seq1_2	9.42031	0	0	0	0.640309	0	0.993289
comp52170_c0_seq2_2	12.5354	0	0	0	0.854536	0	0.993273
comp44270_c0_seq2_2	7.96535	2.51e-05	1.51e-23	4.09e-54	0.543469	3.05e-29	0.993269
comp70351_c2_seq1_2	28.8481	0	0	0	1.99244	0	0.993201
comp101446_c0_seq1_2	16.8939	0	0	0	1.17107	0	0.993181
comp65743_c1_seq1_2	28.4276	0	0	0	1.97076	0	0.99318
comp92336_c0_seq1_2	19.4762	0	0	0	1.35251	0	0.99317
comp66309_c0_seq1_2	15.0476	0	0	0	1.04804	0	0.993154
comp89034_c0_seq1_2	40.0012	0	0	0	2.791	0	0.993144
comp81251_c0_seq1_2	80.6645	0	0	0	5.67079	0	0.9931
comp66041_c1_seq1_2	20.507	0	0	0	1.44635	0	0.993081
comp58040_c1_seq1_2	12.5694	0	0	0	0.886834	0	0.993079
comp42834_c1_seq1_2	23.5007	0	0	0.0871699	1.65676	0	0.993047
comp74966_c0_seq1_2	24.1449	0	0	0	1.71414	0	0.993043
comp39719_c1_seq1_2	69.3078	2.58596	0	2.70348	0	1.79234	0.993021
comp72182_c1_seq1_2	45.3928	2.81072	0	0	0	0	0.993018
comp84623_c0_seq1_2	45.6765	1.52054	8.98814	4.97415	2.23597	0	0.993014
comp40996_c0_seq1_2	19.5478	0	0	0	1.39852	0	0.992997
comp89538_c0_seq1_2	27.5112	0.178051	0	0.825306	1.66897	0.322628	0.992992
comp66613_c1_seq1_2	29.3101	0	0	0	2.1079	0	0.992966
comp42711_c1_seq1_2	11.0673	0	0	0	0.796285	0	0.992963
comp62416_c0_seq2_2	9.79084	0	0	0	0.725088	0	0.992784
comp73804_c1_seq1_2	8.66134	0.696208	0.569911	0.85155	0.00066403	0.345779	0.99276
comp131663_c0_seq1_2	28.7604	1.28528	0	1.28449	0	0	0.992742
comp65884_c0_seq1_2	8.67816	0	0	2.03e-108	0.656867	0	0.992642
comp73257_c0_seq1_2	12.7105	0	0	0	0.963725	0	0.99263
comp89636_c0_seq1_2	34.2219	0	0	0	2.59531	0	0.992629
comp69046_c0_seq1_2	11.3793	0	0	0	0.863526	0	0.992625
comp40919_c1_seq1_2	7.51392	8.79e-96	0	0	0.576174	0	0.992554
comp95319_c0_seq1_2	25.3778	0	0	0	1.95365	0	0.992528
comp103929_c0_seq1_2	9.85129	0	0	0	0.759786	0	0.992515
comp103426_c0_seq1_2	25.6512	0	0	0	1.98099	0	0.992506
comp87933_c0_seq1_2	37.2334	0	0	0	2.87899	0	0.992497
comp40830_c0_seq1_2	19.4409	0	0	0	1.52245	0	0.992408
comp69923_c0_seq1_2	12.4747	0.0264345	0	0	0.978482	0	0.99238
comp39685_c0_seq1_2	75.0584	4.65e-27	2.58e-78	3.29e-76	5.94333	6.55e-78	0.992329
comp43658_c0_seq1_2	30.3442	0.225518	0	0	2.395	0	0.992276
comp97714_c0_seq1_2	17.9251	0	0	0	1.43062	0	0.992271
comp37454_c1_seq1_2	40.4181	0	0	0	3.25905	0	0.992195
comp69237_c1_seq1_2	18.9592	0	0	0	1.53712	0	0.992154
CL1Contig2998	17.6074	1.74468	3.44582	0	0.508735	0.0800775	0.992119
comp38809_c0_seq1_2	61.2728	0	0	0	4.99612	0	0.992111
comp44496_c1_seq1_2	16.4033	0	0	0	1.33805	0	0.992108
comp72366_c0_seq1_2	29.0327	0	0	0	2.40174	0	0.991999
comp66684_c1_seq1_2	65.8804	0.0795027	0	0	5.47103	0	0.991961
comp96113_c0_seq1_2	17.6229	0	0	0	1.47663	0	0.991897
comp96163_c0_seq1_2	10.584	0	0	0	0.89134	0	0.991856
comp43910_c1_seq1_2	10.6861	1.06589	0.328468	0	0	0	0.991849
comp86756_c0_seq1_2	33.4943	0.537985	0	0	2.74586	0	0.991847
comp70914_c2_seq1_2	31.6717	0.085583	0	0	2.67115	0	0.991826
comp41115_c0_seq1_2	37.7144	0.275439	0	0	3.16236	0	0.991825
comp69916_c0_seq1_2	11.0328	0	0	0	0.93457	0	0.991808
comp70955_c0_seq1_2	19.6191	0	0	0	1.66465	0	0.991795
comp86867_c0_seq1_2	35.5078	0	0	0	3.01716	0	0.991783
comp42222_c0_seq1_2	23.1747	0.220052	0	0	1.95476	0	0.991747
comp98315_c0_seq1_2	14.9892	0	0	0	1.2887	0	0.991685
comp72182_c0_seq1_2	22.6291	0.0822164	0	0.08152	1.94089	0.0757456	0.991649
comp96694_c0_seq1_2	16.5803	0	0	0	1.43392	0	0.991634
comp92889_c0_seq1_2	23.4857	0	0	0	2.04227	0	0.991587
comp42829_c1_seq1_2	21.8004	0	0	0	1.8978	0	0.991578
comp40663_c0_seq1_2	13.7835	0	0	0	1.21209	0	0.99149
comp69637_c1_seq1_2	19.2368	0	0	0	1.69404	0	0.991477
comp66613_c3_seq1_2	30.5452	2.39971	0	0	0	0	0.991449
comp87212_c0_seq1_2	9.03852	0	0	0	0.800545	0	0.991426
comp66758_c4_seq1_2	8.47313	0	0	0	0.756668	0	0.991352
comp87436_c0_seq1_2	17.8641	0	0	0	1.6009	0	0.99132
comp98405_c0_seq1_2	9.33236	0	0	0	0.836399	0	0.991319
comp69637_c2_seq1_2	12.4406	0	0	0	1.11769	0	0.991297
comp88734_c0_seq1_2	28.3161	0	0	0	2.54445	0	0.991295
comp44253_c1_seq1_2	16.639	0	0	0	1.50492	0	0.991235
comp38055_c0_seq1_2	280.568	0.149398	0.156073	0	25.6099	0	0.991204
comp73747_c2_seq1_2	60.383	0.441165	2.21e-97	0	5.47733	0	0.991151
comp40539_c0_seq1_2	7.56618	0	0	0	0.69325	0	0.991112
comp89078_c0_seq1_2	22.7889	3.33e-101	0	0	2.09382	1.97e-96	0.991086
comp62361_c1_seq1_2	15.1827	0	0	0	1.40232	0	0.991035
comp67779_c1_seq1_2	34.8865	0	0	0	3.22446	0	0.991029
comp91540_c0_seq1_2	27.5799	2.27908	0	0	0	0	0.991022
comp43560_c0_seq1_2	16.8192	0	0	0	1.56107	0	0.990988
comp43457_c1_seq1_2	12.5463	0	0	0	1.17119	0	0.990931
comp88596_c0_seq1_2	30.2515	8.61e-103	7.07e-95	7.01e-102	2.83187	0	0.990904
comp88670_c0_seq1_2	24.6918	0	0	0	2.33142	0	0.990817
comp68472_c0_seq1_2	20.5151	0	3.65e-108	2.42e-110	1.94015	0	0.990801
comp117038_c0_seq1_2	25.6689	0	0	0	2.42979	0	0.990792
comp44501_c1_seq1_2	19.9147	0	0	0	1.89094	0	0.99076
comp37245_c0_seq1_2	64.5495	7.55e-107	0	0	6.19348	0	0.990652
CL11065Contig1	22.1964	1.12637	4.96375	2.3434	0	1.06286	0.990647
comp118880_c0_seq1_2	31.2123	0	0	2.71142	0	0	0.990585
comp38970_c0_seq1_2	38.8455	0.375008	9.74e-27	1.47e-27	3.75576	1.41e-27	0.990498
comp73809_c1_seq2_2	10.9635	0.754741	0.147176	0.222822	0.962794	0	0.990479
comp69524_c0_seq2_2	11.2001	0.983597	2.4e-21	4.68e-30	0	1.03e-25	0.990454
comp73117_c1_seq1_2	13.032	0.175216	1.35e-79	2e-80	1.28762	0.0634726	0.990218
comp42846_c0_seq2_2	16.2835	0	0	0	1.63744	0	0.990141
comp88880_c0_seq1_2	18.4634	0.266754	0	0	1.84384	0	0.990084
comp37940_c1_seq1_2	23.9653	0	0	0	2.43092	0	0.990041
comp115887_c0_seq1_2	45.0673	4.13484	0	6.96e-80	0	6.86e-81	0.990005
comp71432_c0_seq2_2	32.728	0	0	0	3.35142	0	0.98993
comp98939_c0_seq1_2	8.4195	0	0	0	0.866446	0	0.989871
comp72556_c0_seq1_2	29.6081	0.478797	0.188418	0.485036	3.17822	0	0.989858
comp39099_c0_seq2_2	49.9171	0.828957	0	0	5.07491	0.0863829	0.989853
comp69303_c2_seq1_2	22.4824	0	0	0	2.321	0	0.989833
comp88704_c0_seq1_2	29.3117	0	0	0	3.02826	0	0.989824
comp37962_c0_seq1_2	18.4524	0.0664478	0	0	1.91502	0	0.989758
comp120381_c0_seq1_2	53.6608	0	0	5.04957	0	0	0.989755
CL24188Contig1	14.5829	1.06413	8.69e-27	0.389247	0.959026	0.647346	0.989742
comp71943_c0_seq3_2	6.09834	0.573292	0	0	0	0	0.989739
comp93039_c0_seq1_2	9.67756	4.81e-28	6.36e-55	2.52e-31	1.0083	1.15e-32	0.989722
comp42521_c1_seq1_2	31.3349	0	0	0	3.29031	0	0.989626
comp40595_c0_seq1_2	14.6894	0	0	0	1.54969	0	0.989568
comp72934_c0_seq4_2	14.5908	0	0	5.21e-113	1.54441	0	0.989526
comp44422_c0_seq1_2	19.5947	0	0	0	2.08247	0	0.989475
comp42693_c1_seq1_2	10.049	0	0	0	1.0688	0	0.989465
comp69217_c2_seq1_2	14.1236	0	0	0	1.5033	0	0.989456
comp70037_c3_seq1_2	17.5166	0	0	0	1.86773	0	0.989433
CL27768Contig1	134.336	0.194063	6.12849	0	18.5151	0	0.989432
comp87165_c0_seq1_2	18.8255	0	0	0	2.00929	0	0.989421
comp73236_c1_seq2_2	13.3736	0.0313631	0	1.54e-32	1.43017	8.14e-11	0.989391
comp36968_c1_seq1_2	34.5054	0.244876	0	0	3.69293	0	0.989355
comp72416_c0_seq1_2	3.52183	0	0	0	0.378021	0	0.989348
comp43697_c1_seq1_2	16.6207	0	5.83e-105	0	1.79088	0	0.989298
comp44675_c0_seq1_2	17.2146	0	0	0	1.8561	0	0.98929
comp73230_c0_seq1_2	14.6652	0.121758	0	0	1.57695	0	0.989285
comp92181_c0_seq1_2	21.0754	0	0	0	2.27737	0	0.989261
comp93857_c0_seq1_2	32.6447	3.22167	0	0	0	0	0.989172
comp93870_c0_seq1_2	15.9905	0	0	0	1.75217	0	0.989076
CL1Contig4958	19.9785	0	4.60624	0	0	0	0.989006
comp89543_c0_seq1_2	17.9561	0	0	0	1.99412	0	0.988893
comp37383_c0_seq1_2	25.6593	2.33e-94	1.07e-101	2.6135	0	1.13e-94	0.988805
CL16842Contig1	53.2331	7.7714	7.19943	0	0	0	0.988783
comp106076_c0_seq1_2	18.3056	0.322834	0	1.83938	0	0	0.988782
comp40808_c0_seq1_2	13.2472	5.81e-77	9.34e-99	1.03e-72	1.49828	1.7e-75	0.988637
comp71496_c0_seq1_2	39.352	0	0	0	4.47247	0	0.988567
comp40791_c1_seq1_2	13.0216	0	0	0	1.48628	0	0.988505
comp40022_c0_seq1_2	14.7528	0.183465	0	0	1.67803	4.37e-86	0.988486
comp138379_c0_seq1_2	28.9279	0	0	0	0	3.07307	0.988423
comp35714_c1_seq1_2	18.9515	0	0	0	2.16363	0.413946	0.988324
comp96784_c0_seq1_2	19.6698	0.0921162	0	0	2.27188	0	0.988324
comp92072_c0_seq1_2	21.5708	0.122696	0	0	2.49245	0	0.988313
comp111085_c0_seq1_2	14.9808	0	0	0	1.73707	0	0.988272
comp42235_c0_seq1_2	31.1287	6.69e-79	2.75e-79	1.29e-24	3.61733	1.38e-83	0.988239
comp73805_c0_seq3_2	6.06541	0.283894	0	8.45e-13	0.126165	0.613946	0.988103
comp91272_c0_seq1_2	58.5241	1.19341	0.72587	0	7.40514	0	0.988086
comp118864_c0_seq1_2	7.54225	0	0	0	0.888406	0	0.988033
comp42815_c1_seq1_2	28.3159	0	0	0	3.34869	0	0.987971
comp85717_c0_seq1_2	33.7229	0	0	0	4.02826	4.01e-111	0.987813
CL5376Contig1	40.3212	6.19	4.39754	0	0	0	0.98779
comp39242_c0_seq2_2	35.6678	5.33926	4.26637	3.99659	0	0.658702	0.987586
comp71406_c2_seq1_2	41.5689	0	0	0	5.03768	0	0.987581
comp39882_c0_seq1_2	55.7241	0	0	0	6.78545	0	0.987502
comp91791_c0_seq1_2	25.4698	0	0	0	3.10592	0	0.987478
comp67906_c0_seq1_2	9.92322	0.229373	0	0	1.19469	0	0.987466
comp93235_c0_seq1_2	20.1314	0.516491	0	0	2.41955	0	0.987436
comp72753_c1_seq1_2	46.3087	1.60992	1.57e-119	0	5.508	0	0.987338
comp95799_c0_seq1_2	29.8533	0	0	0	3.69164	0	0.987245
comp96633_c0_seq1_2	21.8315	0.420636	0	0	2.7145	0	0.987018
comp70245_c3_seq1_2	12.9019	0	0	0	1.61736	0	0.98701
comp81905_c0_seq1_2	19.1133	0	0.160642	0	2.52631	0.0571573	0.986972
comp69572_c3_seq1_2	14.5457	0	3.6e-88	0	1.83918	0	0.986858
comp71557_c0_seq1_1	156.779	23.6932	10.154	3.95639	14.3806	18.4241	0.986848
comp96014_c0_seq1_2	9.9885	0	0	0	1.26425	0	0.98684
comp71320_c1_seq1_2	24.2686	0	0	0	3.07985	0	0.986793
comp95802_c0_seq1_2	13.9399	0	0	0	1.76991	0	0.986785
comp85549_c0_seq1_2	43.191	0	0	0	5.48757	0	0.986772
comp63318_c0_seq1_2	6.71171	0	0	0	0.859677	0	0.986626
comp96979_c0_seq1_2	9.25818	0	0	0	1.19164	0	0.986537
comp89409_c0_seq1_2	18.262	1.17e-121	0	0	2.3691	0	0.986392
comp90735_c0_seq1_2	18.8373	0	0	0	2.46798	0	0.986206
CL27967Contig1	18.859	0	4.74644	0	1.2221	0	0.986197
comp37905_c0_seq1_2	54.1907	0	0	0	7.11549	0	0.986164
comp71443_c1_seq1_2	9.01814	0	0	0	1.18552	0	0.986142
comp70326_c0_seq1_2	27.7457	0	0	0	3.669	0	0.986028
comp89049_c0_seq1_2	29.1447	2.47e-109	0	1.09e-69	3.85595	5.73e-96	0.986019
CL14638Contig1	89.0663	19.2722	20.9604	7.77583	19.2798	7.19795	0.985884
comp38850_c0_seq1_2	138.309	4.27678	4.03424	4.7485	13.2632	19.4843	0.985867
comp73795_c0_seq1_2	12.9695	1.59042	1.22e-10	3.03e-19	0.395762	0.344725	0.985849
comp96664_c0_seq1_2	19.1814	6.26e-109	2.05e-72	4.5e-101	2.57721	2.53e-102	0.985716
comp90713_c0_seq1_2	23.4068	0.51122	1.87e-27	4.91e-87	3.12552	4.67e-79	0.985698
comp121558_c0_seq1_2	32.3054	4.01409	0	0	0	0	0.985675
comp88339_c0_seq1_2	28.5027	3.57023	0	0	0.419748	0	0.985629
comp37842_c0_seq1_2	23.511	0	0	0	3.1752	0	0.985613
comp43109_c0_seq1_2	34.6123	4.52363	0.126178	0.551188	0.191885	0.062124	0.985159
comp109701_c0_seq1_2	35.7858	0	0	4.58915	0	0	0.985105
comp44577_c0_seq1_2	16.6599	9.14e-101	1.25e-98	9.87e-94	2.30755	1.07e-98	0.985091
comp44003_c0_seq1_2	36.0781	0	0	0	5.02167	0	0.984987
comp100559_c0_seq1_2	10.4778	0.22157	0	0	1.4564	0	0.984909
comp69949_c1_seq1_2	16.4408	0	0	0	2.30482	0	0.984833
comp85924_c0_seq1_2	57.0002	0.806382	0	0	8.02217	0	0.984729
comp79680_c0_seq1_1	33.8472	4.42312	0	0	0	0	0.98469
comp71747_c0_seq1_2	28.9693	3.81087	7.28e-57	3.5e-20	3.29e-58	5.58e-63	0.984553
comp98153_c0_seq1_2	12.9391	0	0	0	1.83899	0	0.984531
comp114182_c0_seq1_2	13.8637	0	0	0	1.9789	0	0.984435
comp66499_c0_seq1_2	16.1462	0	0	0	2.32172	0	0.984269
CL1Contig296	87.0386	0.0162061	13.6211	0.11404	16.0702	0.107078	0.984247
CL1Contig5497	150.211	28.2012	23.0958	2.13921	5.04012	0.490712	0.984122
comp69086_c2_seq1_2	13.9745	0.418095	0	0	2.0118	0	0.983989
comp69882_c1_seq1_2	22.2901	0	0	0	3.27994	0	0.983732
comp102348_c0_seq1_2	16.996	0	0	0	2.51462	0	0.983602
comp44371_c0_seq1_2	16.4106	0	0	0	2.43641	0	0.983518
comp37264_c1_seq1_2	41.6035	0	0	0	6.18717	0	0.983477
CL10936Contig1	34.6632	2.70931	8.14321	0	0	5.17834	0.983217
CL1Contig6068	17.9758	0	2.68096	1.07e-32	3.43559	1.54e-15	0.983179
comp71746_c1_seq1_2	10.1936	0	0	0	1.54216	0	0.983054
comp44398_c0_seq1_2	21.4177	1.96347	1.06e-25	4.71e-29	1.7316	2.45616	0.98263
comp37092_c0_seq1_2	14.2151	2.67182	1.35773	1.53678	0.000230556	1.00311	0.982445
comp40636_c0_seq2_2	6.95333	4.86e-27	6.12e-106	4.45e-26	1.08084	8.36e-38	0.982355
comp73411_c0_seq2_2	18.6297	0.0641953	0	0	2.89836	0	0.982355
CL343Contig2	37.4436	7.05914	2.01877	2.84255	2.89609	1.28862	0.982335
CL12080Contig1	17.1382	0.724498	4.68216	0	0	0	0.982153
comp65481_c0_seq1_2	38.5782	0	0	0	6.04721	0	0.982131
comp72514_c0_seq1_2	23.9332	0	0	0	3.77229	7.21e-119	0.981982
comp79236_c0_seq1_2	76.7274	19.1613	10.4725	6.91674	7.0199	8.3352	0.981979
CL2063Contig1	40.8981	5.22882	4.30417	0.449325	8.1072	0.829086	0.981752
comp72837_c0_seq4_2	8.58176	0.735622	0.0258554	0.209771	0.23811	1.22911	0.981495
comp91436_c0_seq1_2	20.8362	0.354809	0	0	3.37552	0	0.981234
comp85081_c0_seq1_2	31.7348	4.81515	0	0	0	0.6183	0.981154
comp115315_c0_seq1_2	11.3234	0	0	0	1.84065	0	0.981118
CL24220Contig1	81.4863	0.212355	1.73827	0	14.328	0	0.981074
comp43595_c1_seq1_2	38.3706	5.88022	0	0	0	0.212963	0.980926
comp105481_c0_seq1_2	19.9134	3.04075	0	0.441151	0	0	0.980916
comp87996_c0_seq1_2	8.33389	1.27804	5.31e-37	1.28e-40	0	0.0296337	0.980897
comp100086_c0_seq1_2	14.5838	2.0758	1.39e-23	5.76e-10	1.31796	0.303687	0.980723
CL24453Contig1	195.83	33.0324	17.9818	0	33.8635	9.69838	0.98055
comp68963_c0_seq1_2	20.3537	0	0	0	3.40964	0	0.980223
comp95345_c0_seq1_2	23.4273	0	0	0	3.9404	0	0.980099
comp74766_c0_seq1_2	83.2643	29.6312	33.783	25.8853	22.9981	16.4123	0.979931
comp42239_c0_seq2_2	16.1432	3.02854	1.01629	0	0	0	0.979923
comp96059_c0_seq1_2	27.0273	4.32722	0	0	0	0	0.979629
CL2487Contig1	41.9657	6.64372	6.71548	0.137294	8.42269	0.703926	0.979483
CL14603Contig1	21.418	0.941715	3.95194	4.58555	0	0.823084	0.979215
comp83722_c0_seq1_2	31.5605	0	0	0	5.49578	0	0.978992
comp98665_c0_seq1_2	36.7838	0	0	0	6.41505	0	0.978941
comp42236_c0_seq1_2	28.8483	4.76372	0	0.528458	1.63517	0.255827	0.978844
comp67138_c1_seq1_2	113.96	19.9355	1.91312	1.14354	0	0.377084	0.978801
comp44643_c0_seq1_2	19.8	0	0	0	3.48815	1.81e-86	0.978604
comp43091_c0_seq1_2	7.67915	0.165901	0.261519	0.107241	1.50209	0.653503	0.97853
comp43083_c0_seq1_2	9.20913	0.219353	6.63e-105	8.54e-95	1.63409	5e-94	0.978368
comp65733_c0_seq1_2	30.5307	5.16612	0	0	0	3.02e-06	0.977882
comp72150_c1_seq1_2	22.623	0	0	0	4.10582	0	0.97757
comp29258_c0_seq1_1	52.2713	0	0	0	0	9.04075	0.977485
comp97995_c0_seq1_1	11.5011	1.68342	3.01104	0	0	0	0.977468
comp70306_c0_seq1_2	23.6153	0.777548	0	0	4.29555	0	0.97738
comp37831_c1_seq1_2	34.8236	0	0	0	6.36062	0	0.977339
comp96179_c0_seq1_2	19.8507	0	0	0	3.65806	0	0.977015
comp43646_c0_seq1_2	4.86815	0.840328	5.04e-37	0.124684	0.0101839	0.243455	0.976998
comp39783_c1_seq1_2	27.7983	5.16461	0.373957	2.17341	1.74868	2.28555	0.976836
CL58Contig2	5.8157	1.19104	0.442379	0.560855	5.95e-33	0.0691145	0.976721
comp65608_c1_seq1_2	11.849	0	0	0	2.23277	0	0.976175
comp102067_c0_seq1_2	39.1967	6.27812	0	0	4.23168	0	0.976024
comp73403_c6_seq1_2	42.0919	0	12.6872	0	0	0	0.975833
comp70499_c0_seq1_2	55.3611	9.84404	14.961	6.05389	0	0.453082	0.975136
comp66263_c0_seq2_2	8.36944	1.53927	0	0	0	0	0.97488
comp72774_c0_seq2_2	9.17629	1.27333	1.54069	1.72758	0.660193	2.61183	0.97474
comp79352_c0_seq1_2	50.4459	14.2814	13.3855	4.6064	8.57688	3.22682	0.974656
CL9511Contig1	24.8374	5.25936	4.8015	0	0	0	0.974589
comp68178_c0_seq1_2	42.8884	7.97028	0	0	0	0	0.974471
comp88655_c0_seq1_2	12.9915	0	0	0	2.55528	0	0.974455
comp67633_c1_seq1_2	11.6658	0	0	0	2.3119	0	0.974137
comp30223_c1_seq1_1	27.2691	1.80716	0.208771	0	0	5.13976	0.974059
comp92135_c0_seq1_2	51.9342	0	0	0	10.3267	0	0.973994
comp97061_c0_seq1_2	43.1111	0	0	0	8.58663	0	0.973923
comp80105_c0_seq1_2	47.36	0.540733	14.7678	0	0	0	0.97384
CL20021Contig1	25.3201	5.57441	8.21939	5.18288	5.07635	0.789258	0.973762
comp102705_c0_seq1_2	26.9608	0	0	0	5.40945	0	0.973606
CL16860Contig1	51.3637	5.14722	13.5978	0	0	9.9169	0.973489
CL9273Contig1	32.2635	7.03192	6.77636	5.71721	0	6.43804	0.973233
comp73682_c4_seq1_2	11.1373	2.59561	2.08695	1.02291	0.0520262	9.44e-05	0.97312
comp73166_c3_seq1_2	22.1593	0	0	0	4.50103	0	0.973066
CL6788Contig1	991.8	2.03786	303.183	1.40985	130.746	0.579668	0.972984
comp78152_c0_seq1_2	32.475	11.9955	14.9309	6.87851	9.4052	9.48733	0.972889
comp103985_c0_seq1_2	48.1107	4.54924	3.56026	4.96603	0	11.0092	0.972788
CL1Contig2170	33.6502	9.73757	8.61043	4.83437	2.21481	2.93229	0.972769
comp78552_c0_seq1_1	32.2469	0	6.54512	7.05137	0	0	0.972491
CL8620Contig1	32.9322	9.26695	4.47424	2.89851	6.13065	2.64618	0.972242
comp99526_c0_seq1_2	17.5032	0	0	0	3.63446	0	0.972064
comp77023_c0_seq1_2	122.847	10.5452	33.6271	5.44525	33.0869	6.90797	0.971938
comp78048_c0_seq1_2	41.8783	0	0	0	8.7437	0	0.971808
comp89586_c0_seq1_2	23.0419	0	0	0	4.81954	0	0.971723
CL1Contig5739	28.9964	1.1305	7.85274	0.0263529	6.11714	0.0778514	0.971561
comp76000_c0_seq1_2	71.7579	19.9871	24.5009	8.69889	20.398	8.07391	0.971231
CL24156Contig1	19.7126	2.48493	0	0.970726	0	3.48073	0.97112
comp84888_c0_seq1_2	75.4069	1.37592	0	0	16.1827	0	0.970644
comp94901_c0_seq1_2	19.1834	3.89685	0	0	0	0	0.970623
comp77137_c0_seq1_2	82.3881	25.7259	26.8007	7.88597	23.1469	14.4632	0.970613
comp103315_c0_seq1_2	29.4985	0	0	0	6.31681	0	0.970589
comp67367_c0_seq2_2	13.0612	1.44365	0.276889	2.66056	1.18e-19	0.886749	0.970568
comp67999_c0_seq1_2	23.9755	0	0	0	5.1596	0	0.970344
comp89938_c0_seq1_2	20.5485	0	0	0	4.42777	0	0.97028
comp39015_c1_seq1_2	65.3268	22.9156	21.2426	8.04139	13.8817	10.5543	0.969559
CL26713Contig1	18.6859	4.9776	1.90894	1.34638	0.421151	1.59051	0.969492
CL5319Contig1	24.6445	0	1.72685	0	6.10698	0	0.969197
comp30564_c0_seq2_1	488.442	0.155989	137.359	0.362965	97.0786	0.105634	0.969187
comp82846_c0_seq1_2	14.1533	2.73552	4.51177	0.190381	0.89554	0.404625	0.969139
CL10339Contig1	134.792	37.1795	23.2652	9.83321	22.5127	2.00188	0.969119
comp73244_c0_seq4_2	7.62682	5.06e-11	5.92e-06	3.58e-07	1.68502	5.1e-07	0.969002
comp90933_c0_seq1_2	36.5793	0.381201	0	0	8.15228	0	0.968685
comp91854_c0_seq1_2	25.0551	0	0	0	5.58823	0	0.968501
comp72062_c2_seq1_2	14.2531	3.03734	0	0	0	0	0.96827
CL27213Contig1	33.1341	7.17783	10.6675	5.2476	0	3.75278	0.968159
CL17502Contig1	31.6998	8.22247	4.05449	4.71178	0	2.1242	0.967796
CL3147Contig2	124.505	21.6597	40.5409	5.37946	31.4298	6.92497	0.96776
comp83576_c0_seq1_2	46.3634	5.89184	0	0.648433	9.73164	3.15276	0.967729
comp99097_c0_seq1_2	22.695	0	5.04e-26	0	5.15351	0	0.967526
CL7219Contig1	37.7655	0.0395362	5.78434	0	9.94107	0	0.967405
CL16328Contig1	68.3446	14.2531	10.4974	0	0	14.2877	0.966706
comp37705_c0_seq1_2	31.761	0	0	0	7.34257	0	0.96652
CL1Contig27	26.882	5.70417	0.318164	2.07139	0	3.3539	0.966008
comp70360_c0_seq1_2	5.025	0.936432	0.337989	0.395666	1.97e-26	1.11681	0.965799
CL11648Contig1	21.3459	0.616582	7.42888	0	0	0	0.96531
comp83406_c0_seq1_2	42.0209	10.855	2.8456	0.325809	0.709349	0.880686	0.965172
comp39100_c0_seq1_2	8.89791	2.36253	1.82189	0.16636	2.52e-17	1.20724	0.965066
comp39369_c0_seq1_2	96.3993	22.4056	8.04016	0	19.6492	5.29856	0.964848
comp122265_c0_seq1_2	29.5577	6.7494	0	0	0	0	0.964476
comp68786_c0_seq1_2	7.95562	2.48e-28	2.75e-18	5.01e-21	1.91091	3.78e-19	0.96425
comp37705_c1_seq1_2	21.3394	0	0	0	5.128	0	0.964222
CL1Contig4040	11.6003	0	4.05178	0	0	0	0.964217
comp57635_c0_seq1_2	9.27423	0	0	0	2.23502	0	0.964046
comp39101_c0_seq1_2	28.0084	0.915579	9.6764	0.488517	5.12232	0.47661	0.964039
comp73397_c1_seq1_2	80.4344	18.5131	4.74e-42	1.9e-36	4.2e-32	4.4e-35	0.964008
comp36968_c0_seq1_2	17.2595	0	0	0	4.16503	0	0.963963
comp58035_c0_seq1_2	13.3266	0	0	0	3.22621	0	0.963764
comp37639_c0_seq1_2	21.5689	4.83191	2.91e-13	1.88957	0	5.71e-20	0.963456
CL628Contig1	44.9692	0	11.4839	0	11.184	0	0.963378
comp87595_c0_seq1_2	21.4916	5.06075	2.33e-31	1.14e-32	0.308809	0.984904	0.963151
comp89774_c0_seq1_2	19.7236	0	0	0	4.82655	0	0.963085
comp84226_c0_seq1_2	23.3546	5.09178	0.225438	1.76e-09	3.66558	1.14475	0.962862
CL15940Contig1	24.6244	1.42454	4.6905	6.73871	0	0	0.962812
comp76547_c0_seq1_2	139.171	30.6667	4.24095	8.72113	29.8991	16.9459	0.962767
CL1Contig128	31.2905	5.62545	1.92655	3.00963	0	7.44096	0.9627
comp73929_c0_seq1_2	1434.35	15.4254	361.912	20.7862	379.281	5.40744	0.962667
comp38223_c1_seq1_2	37.9909	7.32843	3.03226	0	0	8.48423	0.962075
CL3372Contig1	33.4148	5.69465	12.7484	2.42997	6.60483	0.82871	0.962022
CL931Contig1	5.99678	1.41402	0	0.358316	0	0	0.962021
comp88300_c0_seq1_2	22.0108	5.3869	0.201472	1.29e-18	1.11596	0.0640026	0.961984
CL1316Contig2	42.0967	0	2.75321	0	11.5525	0	0.961732
CL3349Contig2	21.7086	0	4.38076	0.0418742	6.06236	0.10117	0.961702
CL1Contig770	63.6865	10.0132	0	0	13.4545	7.68604	0.961112
comp69364_c0_seq1_2	11.7963	0	0	0	2.98067	0	0.960977
comp39144_c0_seq1_2	29.9679	0.988893	1.96149	0.385753	8.59298	0.54863	0.960808
comp37849_c0_seq1_2	28.9817	1.29e-17	7.75e-31	6.60799	3.72691	0	0.960457
comp37629_c0_seq2_1	29.1129	0	10.6392	0	0.0850774	0.217251	0.960281
comp43004_c1_seq1_2	45.1819	7.24142	0	3.66382	0	9.52143	0.960272
CL15937Contig1	26.8403	6.40696	0	0	0	2.25483	0.960212
comp35523_c0_seq1_2	25.6265	5.25539	3.17e-26	4.16227	0	2.58938	0.960126
comp37231_c0_seq1_2	27.042	6.15757	2.68e-30	8.64e-30	3.60521	3.0248	0.959837
comp39080_c0_seq1_2	35.5655	2.76821	13.3107	0.293835	0.153661	0.557	0.959592
comp99354_c0_seq1_2	28.3618	0	0	0	7.3509	0	0.959212
comp42297_c0_seq1_2	28.5535	0	0	0	7.41157	0	0.959106
comp96076_c0_seq1_2	21.1408	2.48351	0	0	5.3133	1.05529	0.958753
comp43693_c0_seq1_2	24.6432	0	0	4.44e-109	6.44584	0	0.958555
CL22215Contig1	96.2433	35.3768	22.2081	13.2752	8.48589	16.2191	0.958322
CL1223Contig1	30.2391	0	0	0	0	7.66723	0.958211
comp101988_c0_seq1_2	18.8641	0	0	0	4.9609	0	0.958162
comp102858_c0_seq1_2	9.3231	0	0	0	2.45423	0	0.95809
comp67800_c0_seq1_2	51.9273	14.4594	8.19976	9.81366	0	1.14069	0.957202
comp48382_c1_seq1_1	105.95	0	40.1114	0	2.35472	0	0.95707
CL1Contig5796	48.1665	10.1833	4.91925	1.47762	13.8896	2.10705	0.956768
comp88844_c0_seq1_2	28.2185	1.48e-103	1.85e-59	0	7.56412	7.62e-105	0.956738
CL12725Contig1	33.9484	0	12.8997	1.4529	0	0	0.956673
comp76780_c0_seq1_2	111.068	35.1858	24.4794	8.00544	33.8884	12.6216	0.956231
comp38987_c0_seq1_2	97.5954	38.0257	41.4332	21.4258	23.141	14.3498	0.955585
comp79205_c0_seq1_2	25.1797	2.23482	9.593	5.72e-28	7.56e-26	0.000366733	0.955518
comp101189_c0_seq1_2	15.8214	3.76271	0	1.62734	2.69831	2.71707	0.955431
comp106281_c0_seq1_2	31.8097	0	0	0	8.69656	0	0.955214
comp73062_c1_seq1_2	13.315	0	0	0	3.65771	0	0.954835
CL8539Contig1	16.6104	1.28395	0.262289	0	4.73366	0.496163	0.954554
comp86163_c0_seq1_2	49.1876	0	0	0	13.5849	0	0.954406
comp129207_c0_seq1_2	26.6883	0	0	0	7.37599	0	0.954351
comp80270_c0_seq1_2	65.6936	18.9829	14.0762	6.39e-42	6.95e-21	0.0530535	0.954181
comp37245_c1_seq1_2	80.6899	9.59e-88	1.01e-93	7.14e-100	22.3769	2.13e-98	0.954076
comp84419_c0_seq1_2	47.3165	12.1181	0.00465396	3.30158	8.33874	2.95784	0.953724
CL15832Contig1	49.6654	0	19.2269	0	0	0	0.953601
CL21209Contig1	116.992	37.407	28.3227	22.606	5.13925	34.6654	0.953129
comp78454_c0_seq1_2	51.4424	14.3082	3.55161	2.31e-05	10.735	3.7992	0.952408
CL9390Contig1	149.596	3.25851	58.639	0	20.6348	0	0.952396
comp42642_c0_seq1_2	8.69368	0.0275266	2.08e-13	1.58e-23	2.47741	0.142335	0.952241
comp84314_c0_seq1_2	29.1347	11.3728	11.1316	9.89997	4.18232	5.95213	0.952127
CL2897Contig1	82.2259	1.26163	29.6401	0.859977	18.26	0.159932	0.951512
CL2290Contig1	29.0359	0.269697	6.47915	0	9.05093	0.0226317	0.951411
comp100233_c0_seq1_2	7.91849	1.84473	0.121199	1.64781	8.06e-59	0.694843	0.95105
comp36360_c0_seq1_2	50.9415	0	0	14.1086	0	0	0.950945
comp66853_c0_seq1_2	9.97004	2.05819	1.67871	0.125721	1.77e-12	2.9195	0.950901
comp104776_c0_seq1_2	8.70184	0	0	0	2.50805	0	0.950841
comp88593_c0_seq1_2	21.1401	1.92958	0	0	6.06217	0.531814	0.950725
CL5785Contig1	20.2463	0.275777	8.09667	0	0	0.0245598	0.950305
CL29377Contig1	79.9142	30.6329	27.4779	12.8208	16.2151	6.22753	0.949651
comp69882_c0_seq1_2	28.2061	0	0	0	8.24291	0	0.94962
comp69951_c1_seq1_2	22.7613	2.87e-103	0	0	6.66096	0	0.949497
comp78413_c0_seq1_2	22.2338	6.85727	1.18671	2.00761	4.69323	3.9274	0.949296
CL20144Contig1	16.1812	6.14207	6.08758	5.16216	1.64389	4.14621	0.949271
comp62360_c0_seq1_1	76.9304	13.0652	22.3006	33.7466	16.2134	13.2595	0.949228
comp38968_c0_seq1_2	103.761	29.3985	0	0	0	0	0.948916
comp75314_c0_seq1_2	111.982	44.9241	23.4501	10.7448	24.3004	18.7017	0.948572
comp89436_c0_seq1_2	18.8534	0.100179	0	0	5.59204	0	0.948407
CL27014Contig1	98.1586	0.208872	39.721	0	0	0	0.94837
CL229Contig3	172.524	35.4945	41.1793	20.3697	74.127	36.1962	0.948152
comp90214_c0_seq1_2	28.3971	8.2275	0	1.50578	3.77789	1.4069	0.94806
comp88056_c0_seq1_2	29.6251	5.07011	0	1.5e-35	7.83696	0.157427	0.947701
CL6789Contig1	11.0427	3.55143	3.479	3.62409	1.53146	0.669831	0.947652
comp78556_c0_seq1_2	33.2617	6.16176	14.4224	4.20843	4.78255	1.25e-05	0.947328
comp126373_c0_seq1_2	29.4875	0	0	0	8.8492	0	0.94719
CL1Contig6387	32.8767	10.3788	7.37945	0.71793	0	0	0.947071
CL1Contig2603	25.8967	1.51988	10.4137	1.69847	6.66894	0.79813	0.947028
comp65577_c0_seq1_2	42.69	14.6732	10.4624	2.49295	1.45815	1.6651	0.946718
CL23971Contig1	30.6341	4.1442	0	6.54166	6.92575	7.04059	0.946604
comp85398_c0_seq1_2	20.5703	7.03375	2.74547	1.34967	3.19e-09	1.80034	0.946533
comp105976_c0_seq1_1	21.4614	1.67e-35	8.8245	0	0	0	0.946242
CL72Contig2	24.7505	7.19994	0	1.71694	0	0	0.946091
CL1Contig2036	24.3092	6.02887	5.81e-08	6.33e-10	4.91295	3.47767	0.945609
comp29677_c1_seq1_1	67.2723	0.00276981	1.12e-07	2.86e-20	20.6482	1.5e-10	0.945034
comp37667_c0_seq1_2	17.2637	5.11993	6.84e-13	2.81e-25	1.96399	1.60438	0.944207
comp66339_c1_seq1_2	51.48	17.2775	10.8284	4.41418	0	0.101446	0.944202
comp85745_c0_seq1_2	14.7642	4.71703	0.951091	9.02e-25	1.01e-24	2.42e-20	0.94411
comp43374_c0_seq1_2	21.1709	0	0	0	6.55938	0	0.944106
CL1Contig3008	37.2464	13.4781	6.01352	2.36267	6.06733	0.672126	0.943398
comp85930_c0_seq1_2	83.8378	0.98573	0	0	26.2961	0	0.943139
CL26283Contig1	1243.05	11.2428	315.252	19.3821	422.773	5.11705	0.94175
CL1317Contig2	82.1692	10.1971	6.5293	11.9306	29.1203	0.812428	0.941157
CL1Contig6827	10.6984	3.56383	0.786389	0.101934	0	0	0.940577
comp117694_c0_seq1_1	23.1013	7.77213	1.63563	0.763803	0	0	0.939936
comp71018_c0_seq1_2	26.5534	8.28252	4.26e-19	0.132461	1.29e-64	2.58e-06	0.939836
comp99958_c0_seq1_2	18.8566	0	0	0	6.09317	0	0.939754
CL20333Contig1	19.4543	2.73783	1.59872	0.227713	7.0493	1.77013	0.939661
comp130198_c0_seq1_2	36.6722	0	0	0	11.8938	1.82e-45	0.939355
comp100213_c0_seq1_2	17.424	0	0	0	5.65662	0	0.939248
comp91760_c0_seq1_2	34.3385	4.21144	0	0	10.7875	0	0.939092
comp88373_c0_seq1_2	50.5526	14.4056	16.8809	13.4903	0	15.073	0.938838
comp133579_c0_seq1_2	31.6326	0	3.59168	10.8834	0	0	0.938558
comp41444_c0_seq1_2	27.3139	0	0	0	9.02678	0	0.937282
CL25850Contig1	11.4569	3.16937	0.365607	0.386158	3.2318	1.5653	0.936387
CL9169Contig1	44.9935	0	19.8583	0	0	0	0.936384
comp86738_c0_seq1_1	30.3692	4.07351	10.0566	1.27103	0	10.2812	0.936321
comp44267_c0_seq1_2	9.54674	2.00646	1.1e-15	2.57544	2.1308	2.07359	0.936152
comp75055_c0_seq1_1	23.6028	3.37941	11.0128	4.07916	0	3.13583	0.936055
CL24626Contig1	17.5387	5.85497	0.515441	1.32929	0	0	0.936039
comp37689_c0_seq2_2	7.06487	2.28e-15	1.09e-10	3.16e-18	2.37059	3.11e-19	0.935554
comp73403_c2_seq1_2	16.5433	0	7.39782	3.95e-33	6.16e-45	1.3297	0.935327
comp73445_c1_seq1_2	5.7961	1.31476	0	0	1.64995	0.220294	0.934663
comp82156_c0_seq1_2	44.5123	11.0637	19.2505	5.30614	2.17921	0	0.934178
CL16651Contig1	35.2284	8.06447	0	2.38287	10.8307	5.33899	0.933789
comp118031_c0_seq1_2	27.2344	0	0	0	9.29581	0	0.933554
CL16929Contig1	23.1159	0	0	7.67954	0	0.757492	0.93335
CL22276Contig1	263.617	7.63418	103.047	5.34838	78.7865	5.82544	0.933238
comp79186_c0_seq1_2	57.1497	0.606354	2.64753	2.06252	21.1767	2.58486	0.932034
CL24158Contig1	33.3447	0	2.12644	0	12.2624	0	0.931214
CL23077Contig1	55.9776	25.0346	18.0718	8.18043	14.2005	5.60972	0.931127
CL11515Contig1	32.0236	10.7235	0	0	0	2.8977	0.930836
CL18965Contig1	16.2126	4.89973	1.49411	2.72896	5.51274	5.2484	0.930719
comp96378_c0_seq1_2	19.6317	6.31696	4.68563	0.222873	1.66e-12	5.40492	0.930706
comp77832_c0_seq1_1	17.5327	3.9474	7.45458	0.533763	0	0	0.930661
CL24487Contig1	16.9212	4.95993	5.61203	4.31595	0	0	0.930164
comp42214_c0_seq1_2	6.99231	2.5596	0.348755	0.38358	1.17643	0.270767	0.929906
comp80748_c0_seq1_2	90.6823	9.29087	10.186	0.0237725	35.7717	4.3599	0.929887
CL1Contig2816	8.97752	0.0291752	4.16725	0	0	0.380233	0.929877
CL1Contig6174	6.51609	2.19039	0	1.24562	0.755987	0.491047	0.929501
CL26704Contig1	67.9325	25.7463	15.3589	7.19954	0	0.125943	0.928541
CL22462Contig1	80.1658	7.20014	40.4106	7.74784	9.8033	1.68943	0.926916
comp72745_c0_seq3_2	20.8311	7.38604	0.168975	3.16e-16	0.494142	0.211244	0.926906
comp90408_c0_seq1_2	21.6059	7.5525	1.24e-19	1.5e-21	0	0	0.926508
CL9300Contig1	22.5797	6.19799	9.35117	4.66694	0	0.349825	0.925909
CL1Contig2522	48.7542	21.0546	11.849	10.0669	6.77194	1.70158	0.925417
CL18921Contig1	656.068	0.887702	228.354	0.582759	222.091	1.74292	0.925331
comp76790_c0_seq1_2	175.519	2.85992	67.809	2.60288	56.9	1.94772	0.924891
comp95340_c0_seq1_1	29.8353	2.02766	8.32029	0	0	11.3044	0.9242
CL1Contig5360	16.2401	2.50069	7.34878	3.67754	0	0	0.92389
comp38648_c1_seq1_2	201.226	12.4442	17.8965	0.512122	82.1773	18.6643	0.923253
CL1Contig5420	42.1815	1.21172	11.6651	0.718564	16.6519	0.315804	0.92322
comp85475_c0_seq1_2	35.5166	13.6641	1.92077	1.54295	0.526567	1.07287	0.92316
comp79995_c0_seq1_2	24.5709	9.41115	1.49112	3.88e-55	1.14344	0.0994294	0.922775
comp30073_c0_seq1_1	13.9816	1.19865	6.96421	2.54094	0.000335853	1.42597	0.922433
CL524Contig1	4.14208	0.969137	0	0.0634701	0.64188	1.33022	0.922309
comp95968_c0_seq1_2	60.4442	1.17e-104	6.18e-82	0	22.5917	1.1e-101	0.921824
comp74639_c0_seq1_2	139.856	10.7561	48.8433	6.26147	55.3726	3.07523	0.921234
comp33396_c0_seq1_1	64.8354	18.5655	0	0.248298	19.2225	6.34393	0.920015
CL19185Contig1	38.2918	12.9858	21.9652	9.87002	7.54657	6.1572	0.919121
comp73404_c2_seq1_2	15.2815	6.45206	2.94136	0.229345	3.68915	1.54394	0.91907
comp70531_c1_seq1_2	42.3596	15.6708	0	0	0	0	0.91887
comp88396_c0_seq1_2	13.3169	4.92957	0	0	0	0	0.918783
comp75675_c1_seq1_2	309.164	101.295	60.5413	46.7632	148.123	74.986	0.918646
comp68141_c2_seq1_2	49.6791	6.69e-88	1.31e-85	3.2e-113	19.0391	1.26e-87	0.91824
comp70676_c0_seq1_2	21.2394	0	0	0	8.1399	0	0.918238
comp89093_c0_seq1_2	35.4969	11.0784	14.8505	5.40349	0	0	0.917571
comp80709_c0_seq1_2	55.7475	20.8088	22.1922	28.0624	8.39309	18.0935	0.91743
comp87936_c0_seq1_2	27.1719	1.60358	1.19e-29	1.43e-26	10.6119	0.602357	0.916694
comp42427_c0_seq2_2	19.817	7.82992	1.24106	5.27e-32	0	0.254123	0.916622
comp38648_c0_seq1_2	137.764	22.5169	12.3263	1.54414	52.4308	39.145	0.916571
CL18994Contig1	20.9358	9.59352	3.20629	4.26047	1.81965	3.8293	0.916111
comp85270_c0_seq1_2	37.7205	0	18.9244	0	0	2.19514	0.916094
comp73965_c0_seq1_2	463.022	211.63	197.572	101.062	155.454	42.6891	0.915626
comp102234_c0_seq1_2	24.2005	4.58121	1.6545	9.55606	0	1.76282	0.914931
comp40346_c0_seq1_2	22.8642	9.61432	4.51118	1.59726	0	0.276314	0.914319
comp40492_c0_seq1_2	33.0551	0.0364843	8.91e-51	7.39e-64	1.39e-29	12.6964	0.914171
comp99936_c0_seq1_2	39.6414	13.3563	17.2861	4.61407	0	10.8753	0.914124
CL25235Contig1	19.3813	8.43246	3.08544	1.49227	4.8519	0.848311	0.912757
CL1Contig6734	19.8793	2.89178	10.5325	1.88842	0	2.07058	0.912665
CL17580Contig1	8.24301	1.72354	3.96953	0	0	0	0.912343
CL1316Contig1	7.40177	0	3.79793	0.0500035	0	0	0.910746
comp83867_c0_seq1_2	37.2797	13.4693	0.728909	0.441713	6.15124	9.45666	0.910192
CL1Contig3059	140.555	0.352528	60.6609	1.00066	45.499	0.432444	0.90986
CL18375Contig1	36.4839	14.0062	18.9751	6.55292	7.67405	2.70029	0.909301
comp75410_c0_seq1_2	100.438	41.5304	22.7931	12.978	40.4128	8.63468	0.909233
CL4Contig10	118.74	23.6075	62.1054	22.9252	3.34061	3.15828	0.908742
comp40025_c1_seq1_2	38.0577	16.06	3.15223	1.84446	0	0	0.908275
CL4661Contig2	77.8397	33.5834	10.2152	6.33595	13.4011	25.296	0.907859
comp59378_c0_seq1_2	27.2427	9.55559	0.882394	0.260151	8.35605	2.74775	0.907649
CL497Contig3	24.415	9.87603	5.10508	7.89516	0	3.10541	0.907284
CL1133Contig1	7.40132	2.2496	3.36716	1.48258	0	0	0.906537
comp70748_c1_seq1_2	8.07736	3.24925	0	0	9.43e-57	6.65e-59	0.906114
CL19632Contig1	74.2664	2.22573	40.1354	10.071	12.0507	0.246841	0.905544
CL1Contig5066	12.7522	6.6446	3.04781	1.96575	3.00427	1.93518	0.905363
CL18922Contig1	27.6765	5.05733	16.4214	5.11702	4.64418	2.52877	0.904484
comp82787_c0_seq1_2	42.0253	17.0849	0	0	0	0	0.90437
CL9075Contig1	25.6141	10.2733	8.2867	0	0	0	0.90417
comp107532_c0_seq1_2	32.3811	13.278	0	0	0	0	0.902927
comp39771_c0_seq1_2	48.2173	0	7.31527	0	21.7637	0.336116	0.902761
CL5997Contig1	17.6715	1.57001	1.15783	0.525531	7.9608	0	0.901461
comp84655_c0_seq1_2	20.8541	8.64653	0	0.0925753	0	0.192787	0.901446
CL27065Contig1	63.8782	24.0626	29.7891	0	6.59952	8.55108	0.901413
CL2524Contig1	11.7249	2.08356	0	0	0.821541	4.74558	0.901241
