# Supplementary material for: Discovery of genes involved in anthocyanin biosynthesis from the rind and pith of three sugarcane varieties using integrated metabolic profiling and RNA-seq analysis
Source: BMC Plant Biol. 2021 May 12;21:214. doi: 10.1186/s12870-021-02986-8 (PMC8117289; doi:10.1186/s12870-021-02986-8)
Supplement: Supplementary file 3 — Additional file 3. [file 12870_2021_2986_MOESM3_ESM.fasta]

>CL1Contig881
GTTCCTAGTAAACCAAGACACATCTCCACACCAGTCACCAGGAATTAGGAGACCATGGGAAGCGCTCCCGTAAACGTCTGCCAGTTTCGACGCACGCAGCAAGCTGAAGGACCTGCCGCCGTGCTGGCCATAGGCACGGCCAACCCGCCGCACTCCGTGCCTCAGGACGAGTTCCCAGACTACTTCTTCCGCATATCCAAGAGCGAGCATCTCACCGACCTCAAGGTCAAGCTCAAGAGAATATGTGAGAAATCAGGTATAAAGAAACGCTTCTTCCACATCAACGAGGAAATACTCGGCGCCCATCCAGATTTCAACGACCGAGAAAAGCCGTCGCTGGAAGCCCGGATCGAGATGACGGCAACGGAAGTCCCCAAGCTCGCCGCGTGCGCCGCTGCCAATGCCATCGCCGAGTGGGGCCGCCCAGCCACGGACATCACACACATCGTCTTCAGCACCTACTCCGGCGCGCGAACCCCAAGCGCGGACCTCCGCCTGGCGTCGCTGCTGGGCCTGCGGCCCTCCGTGTGCCGCACCACGCTGAGCCTCCACGGCTGCTCCGGCGGTGTCCGGGCGCTCCACCTGGCCAAGGACATCGCCGAGAACAACCACGGCGCGCGGGTGCTCGTGGTCTGCGCCGAGATCTCCCTCATCTCGTACCGCGGCCCCACGGACGGGTGCGTGGACTCCGTCCTCGGCCCGGGACTGTTCGGCGACGGCGCCGGCGCCGTCATCCTCGGCGCTGGCCCCGTCGCCGGCACGGAGCGGCCGCTGTTCGAGACCCTGTGCGCCACGCAGACTACGATTCCGATGACCGAGGATGCCATCACCACGCAGTTCGCGCGGGGCGGCATGGATTACCACATTGGCAAGCAGGTACCGACGATAGTGGAGCAGACCATCAAGCAGTGCCTGCTCGACGCTACTGGGTCGCTTGGCATCGACGTGGTGACGTGGAATGACCTCTTCTGGGCGGTGCACCCTGGTGGCCGTGCCATCTTGGACAGCGTTGAGGCAGCTCTCAGACTGGAGACTGAGAAGCTAGCAGCCAGTCGCCATGTGCTGAGCGAGTACGGTAATATGAGTTCTGCGACCGTCGTCTTTGTGCTCAAGGAGCTTCACCGCCGACTGACGGCCAAGGATGACGGTGATGAGGAGACTGCCGAGTGGGGGGTCATGATAGCCTTCGGACCGGGGATCACAGTTGAGATAATGGTCCTGCGTGCCACCACCAACCTCAAAGAAAACTAGTGTTTAATAATGCATGTAAGGATGAAAACAGAA
>CL1Contig2216
GGCTCCAGATCTTCAAGGACGGCTGCTGGCACGACGTCCCGCACGTGCCCGAGGCATTCATCGTCTTCATGGGCGATCAGATCGAGGCAAGCAAGCGTCCTCTCACCTCACGCCTGCCAATTCGTAATATGATCGTCCTGCTGCTGGATCACTCCATCTAGCTCAATTGGTGCGTAGTGTTTGTTTATATAGATCTTGAGCAGCGGGAGGTACAAGGCCGTGATACACCGCTCGAGGGTGAAAAAGGAGAAGACCCGGATGTCGTGGGCGACGTTCGTGGAGCCGCCGAGGGAGCTCGTCGTCGGGCCGCACCAGCAGCTCGTCACCGACGATAGCCCGGCCAAGCATAAGCAGCCCTGGAAGTACAAGGACTACCAGTACCGCAAGATCAACCTGCTTCCGCTGTAGGTGGCCAGTCAGTCCCCCGTCGATCGATCGTGTTGGGCCTACGTACCGACTGTGCCTCAAATAGTAAAATTTGGGCCTCGAATGTAAAAGTCTCTGTATTCTTTAATAAATTATTCGCCAGCTTTAATTTGCAGCCTGGCCAAATTAAGTTACTTGCAATCATTATATTTTAGATTTGGGGTAGTAGATCTATGCAGCAGGACTGGAATACATACATTGCAAATAGAC
>CL1Contig2451
CTGCCCACTGCCCTCCACTCGGAGAGTGGGAGTGCAATTATTCCGGCATCTGCTGATATGCAGAGACTCTGCCCACTGCCCTCCACTCGGAGAGTGGGAGTGCAATTATTCCGGCATCTGCTGATATGCAGAGACTGCAGCAGTAGTTCTGTGCAATCCCCCAAGGCCCCAACAGTCGGCCGAGCCCGCGCGGCGCGCGCAAGCACAACGTCTGACGTTGCTATTGGCGGTGGCGATAGCCATGGCCGCGGCGCCGGACCAGCAGCAGCAGCTACCTGCGGGGGCCGCCTCCTCATCTCCTCGCCTCCGTGCACACGACACCACCCTCGTGCCGCCGTCTCCGTCACCGCCGGAGACCTCGCTCCCGCTCACCTTCTTCGACATCTTCTGGCTCCAGTCCCCGCCCGTCGAGCGCCTCCTCTTCTACCGCCTCGCCCCCGACGCTGACGTCGCCACCATCATCTCCAGCCTCAGGGATTCCTTGCACCAGGCCGTCCGCGCCTTCTATCCGCTCGCCGGCCGCATCCGCCTCACCCCCGGCACGTCCGACCGCTACGAGCTGCACTACCAACCGGGTGACGCCGTCACCTTCACCGTCGCCGAGTATGACGACGACGATGCAGACATCGACGGCCTCACCACCGATGAGCCCCGGGAGGTCGCCAAGATCGCAACGCTCGTGCCGCCGCTGCCGGAGGGCGGCGGGCTGTTCGCGTTGCAGGCCACGCTGCTGTCCGCGCGCCGCGGCCTCGCCATCGGCGTCACGGTGCACCACGCCGCCTGCGACGGCTCGGGCTCCACGCACTTCCTGCACACCTGGGCGGCCGCATGCAGCGGTGCCGAGGCGCCGCCTCCGCCTCCTGTCATCGACCGGACTCTCATCCCCGACCCCAGGGGCCTGTACGATGTCTTCTTCCAAGGGGCCCTGAGCACTGATGAGATGGAGTTCGTCAAGATGTCCGCCGACCAGCTCATCGCCACGTTCGTTCTGTCCAAGGACGACCTGAAACGCGTCAAGGAGGCCGTGGCCGACGAGGCCGCGAGGCGCCGCGTTGCGCCGCCCCGGTGCTCCTCTCTGGTTGCCACCTTTGGCTTCGTCTGGTCGTGCTACCAGCGAGCCAAAGACAAAGAGAGCATCAGCGGCGCCGGAGCGGGCCCGATGCCCTGCTTGCTTTTTGCTGTCGACCACCGCTCGCGGGTGAAGCCGCCCCTGCCGGACAAGTACCTCGGCAACTGCGTCGGCCCAGCGTTCGCGCTGGCACCACAGGGCGAGCTAGCGGCAGCCGGCGCAGTTGGCCTATTTAGCGCGTGCGCCGCGGTCGCCTCCTCCATTGACGAAGCTGTACGCGACATCGGGACATCCGCCATGGACGTGTGGCTGGACCGCATCAAGGAGGCAGGCGCGACGGGTACACTGCTGTCCGTGGCTGGCTCGCCGAGGTTCCGCGTCTACGACCTGGACTTCGGATTCGGCCGGCCGGCGAAGGTGGATATCGTGTCCGTGGCGAGGACCGGGGCATTGGGGATGGCGGAGAGCCGGAGTAGCACCGGCGGGATGGAGGTCGGAGTCTCTCTGCAGCCGGCTGGCATGGAGAGGTACCGGAAGTGCTTCGTGGACGCCATCGCGTGGCTCCACCAGCGCCCAGCGGAGCAGTCATGAGTGTGACTGCTGATACATGAGTGGTGGAGAGGGAAGACCTTTCGTGACGACAAGCCATGAGCCTTGTCTGTAGCAGTATACAGGAGTTGCTTTTATCTGCACCGACGGAGTCTTTTGCGAAATCATTACACTTCGGTATTATTGTTAAATATAATTGGTTTCCTTTTTATACATAAAACACTGTAATTTCATTAAGGCTGCATTTAGTTCGTGAAATAAAAATTCTTGGGTG
>CL1Contig3595
ATTTTGCAAAAATTTTCGCCATCTAAACACAGCATGTCTCCATCTCCATCTCCGTGGAGTGCAGTGATGGTGAATAAGGTCAGGTGCTTGGCCGGCAAGGCTGCGCAGCTATAAAATTGGGGCCCGCAGGCACCCATTTGCACAGCAGCGACGAAGCCGCACCATAGCACAGCTACTGTATTTTCGTTGCCTCCGATAGGCAATAGTTGACCGACCAGCGCGCCGGCCGCTGACATGGACAGCGGATCCGTGAAGCAGACCGTCGTTCTGTACCCTGGCGGCGGCGCCGGGCACGTCGGGCCGATGACGCAGCTCGCCAAGGTCTTCCTCCACCACGGCTACGACGTCAACATGGTGCTCCTGGAGCCGCCCATCAAGTCGATCGCCTCCGGCGCCAGCTTCATCGAGGGCCTCGCCGCCTCCAACCCGTCCATCACCTTCCACCTCCTCCCGCCGATCCCGCCCCCTGACTTCGCCAGCGCCACCAAGCACCCTTTCCTCCTCATGCAGGAGCTGCTGGGCCAGTACAACGACAAGCTCGAGAGCTTCCTCCGCTCCATCCCCCGGGAGCGCCTGCACTCCCTCGTCATCGACATGTTCTGCACCGCCGCCATCGACGTGGCCGCAAAGGTGGGCGTCCCCGTCTACACGTTCTTCGCGGCGAACGCCGGAGCTCTGGCTGTCCTAACCCAGACGGCGGCGCTGCTTGCCGGTCGGCAGACGGGCCTGACGGAGCTTGGGGACACGCCCATCGACTTCCTTGGCGTCCCGCCGATGCCGGCGTCCCATATCCTCAGGGAGATGCTCGAGGACCCGGACGACGAGGTGTGCAAGACCATGGCGGAGATCTGGAAGCGCAACACGGACACCCGAGGCGTCCTGATCAACACCTTCTACTCACTGGAGTGCCGGGCCCTGCAGGCGTTCGGCGACCCGCTGTGCGTCCCCGGCAAAGTGTTGCCTCCTGTCTACTCCATCGGGCCGTTGGTTGGCGAGGGCGGGACGCACAGAGAGGAAGCGGAGAGGCACGAGTGCCTCACCTGGCTCGACGCACAGCCGGAGCGCAGCGTGGTGTTCCTCTGCTGGGGGAGCAGGGGCTTGCTGTCCGGGGAGCAGCTCAAGGAGATCGCCGCTGGCCTAGACAAGTCCGGGCAACGGTTCCTGTGGGTGGTGCGCACGCCGCCCAGCGACCCGAAACGACGCTGGGAGCCACGCCCGGAGCCGGACCTTGACACCCTCTTGCCGGAGGGGTTCTTGGAGCGGACCAGGGACCGCGGCCTCGTCATCAAGTCGTGGGCACCGCAGGTGGATGTGCTCAACAACCCAGCTATTGGCGCGTTTGTCACCCACTGCGGGTGGAACTCGACGCTTGAGGCCATCGCAGCGGGGGTGCCGATGCTGTGCTGGCCACTGGACGCAGAGCAGATGATCAACAAGGTACTTATGACGGAGGCCATGGGCATCGGGCTGGAGCTGGAGGGCTACAACACAGGTTTCATCAAGGCTGAGGAGATAGAGACGAAGGTGAGGCTTGTGCTGCAGGAGTCCGAGGAGGGGAGGGAGATTAGGACCCGAGCAGCAGAGATGAAGAAAGAGGCACACGCGGCGTTGGAGGACGGGGGATCGTCACAGGCGGCATTTCTCCAATTCTTGTCAGATGTTAAGAATATTAACGAATAGCTCACGACT
>CL1Contig4024
GGGTGCATCGCCTCCCTTATGGTCCATAGGAGTCTGACGATCTTGCCACCCGCGCTAACGCGTGGTCCTCAGCTCGGTGATGTTTTGTGGTCATGGATGACGCAGACGAAGCTCACAGTAACAAGCCAGGGAGACAGGAGGAGGCAAATTTTCAGCAGCCAAGTAAAGCAACCACTGACCCGGTGACTCCTATATCTACCTCGCATAATGGCATGGCCTTCCATCTGGCATCTGCTGATCTGCGTCAGTCCAATTCTCATCCAGTACCTGCCGGCTGCCGCGAGCTCGAATTGGCGGCCGCCATGGCCGGGGCGCCGGACCAGCAGCAGCCGCCTGCAGGGGCAGGGTCTTCCTCGCCGTCTTCTCGCCTCCGCGTCCACGACACCACCCTCGTGCCGGCGTCTCCGTCACCGCCGGAGACCTCGCTCCCGCTTACCTTCTTCGACGTCTTCTGGCTGCTCTCCCCGCCCGTCGAGCGCCTCTTCCTCTACCGCCTCGCCCCCGACGCTGACGTCGCCGCCATCATCTCCAACCTCCGGAACTCGTTGCACCAGGCCGTCCGCGCCTTCTACCCGCTCGCCGGCCGCGTCCGTCTCACCCCCGGCACGTCCAACCGCTACGAGCTGTACTACCGCCCGGGTGACGCCGTCACCTTCACGGTCGCCGAGTGCGACGACGACGACGCGGACGCGCACTTCGACGCCCTCGTCACCGACGAGCCCCGGGAGGTTTCCAAGATCGCCACGCTCGTGCCGCCGCTGCCTGGGGGCGGCAGGCTGTTTGCCGTTCAGGTCACGCTCCTTCCCGCGCGCCGCGGCCTCGCCATCGGCGTCACCGTGCACCACGCCGCCTGCGACGGCTCGGGCTCCACGCACTTCCTGCACACCTGGGCGGCAGCCTGCAGAGGCGGCGCCGAACCGCCGCCGCCGCCTCCTGTGATCGACCGGACTCTCCTCGCCGACCCAAGGCGCCTGTACGACATCTTCGTCCAAACGGCGCCGAGCACGGAAGAGTATGAGATGGCCGAGATGTCCGCCGACCAGCTATTCGCCACGTTCGCGCTGTCCAAGGACGACCTGAAGCGCATCAAAGACGTCGTGGCCGACGAGGCCGCGAGGCGCGGCGTCGCGCCGCCTCGGTGCTCCTCTCTCGTTGCCACCTTCGGCTTCGTCTGGTCGTGCTACCAGCGAGCCAAAGACAAAGAGAGCATCAGCGGCGCCGGAGCGGGCCCGATGCCCTGCTTGCTTTTTGCTGTCGACCACCGCTCGCGGGTGAAGCCTCCCCTGCCGGACAAGTACCTGGGCAACTGCGTCGGCCCAGCGTTCGCGCTGGCACCAACGGGCGAGCTGGCCGCGGCCGGCGCAGGCGGGCTCTTCAGCGCGTGCGCCGCCGTCGCCTCCTCCATCGACGAAGCTGTACGCGACATCGGGACGTCGAGCATGGATGCGTGGATGGACCGCATCAGGGAGGTAATCCCGCTGGGTGTACTGACCGTGGCTGGCTCGCCGAGGTTCCGCGTCTACGACCTGGACTTCGGATTCGGCCAGCCGGCGAAGGTGGACGTCGTGTCTGTGGCGAGGACCGGCGCAGTGGCGGTGGCGGAGAGCCGGGGTGGCGACGGCGGGATAGAGGTGGGGGTCTCTCTGCGGCCGGCTGCCATGGAGAGGTACAGGAAGTGCTTCGCGGATGCTGTCGCGTGGCTCCACCAGAAGAAATGAGAGCGACAACTCAATCTAAATCTACAGAAACGGGTCATTTACGGAATCTATCGTGTGAAAAATTAGCTTTCCCTCACTTCCAAATTATTCGACGTTTCTAGCTTTCCTACTGTATAAACTTTTGTTATTCACTTAGATATACACTATATCGAGATATATTGTAAAAAATAATTATATATCTAATAGAAATATTAAAGCGTCTTATGATTTAGAGCAGAGAGAGTAAAACAATTGTCATTGCAAAATAATTAGTTTTATAAAGTAACTAGTACATGATATTTGTTGATGCACAAGAGTTGTATAAATATGTTGGTTTTTAGTGCTTTCCCTG
>CL1Contig4549
CAAACTTCGTGCAGCTGCAGATCGAAACTGAGCTCGAACACCAGGAAGAAAAAGAAGACCCATGGGGAAGAAGAAGACGCTCGTGCTGTACCCATCGATGGGCGTGGGCCACCTCAACCCCATGGTGGAGCTGGCCAAGACCCTCCTGCGCCACGGCCTCGGCGTCATCATCGCCGCCGTCGACGCTCCCGACACCACCGCCGAATCGGCCGCCATGGTCGCGCGCCTCGTGGCCGCCAACCCGGCCATCGCATTCCGCCTCCTGCCGACCCCGGCTAGCCCGGACCTCGGGGCGCACCCAGTGAAGCGCAGCCTCGACACGCTCCGGCTCGCCAACCCCGCGCTCCGGAACCTGCTCCGCTCGACGCCCGCCGCCGAAGCGCTGCTGCTCGACATATTCTGCGTCGATGCGCTCGACGTCGCGGCCGAGCTCAGCGTCCCCGCCTACTTCTTCTTCCCCTCCGCGGCCAGCGACCTCGCTGTGTTCCTCAACCTTCCCTACTACTACCCCACCGTGCCGTCGTTCTGGGAGATGGGCAAGACTACGCTCGTGCGCCGCTTCCCGGGCATGCCGCCGATCCGCGCCGTGGAAATGTTGCAGTCGATCCACGACAAGGAGAGCGACGCGACCAAGGTCCGGATCTACCAGTCCAAGCGCATCCCGGAGGGGAGGGGCGTGCTGGTCAACAGCTTCGATTGGCTGGAGCCCTAGGCCCTGAGAGCGCTCGACGACGGCGTCTGCGTGCCCGGCCGGCCGACGCCGAGAGTCTACTGCATCGGGCCACTGGTCAACGATGGCAACAAGGCCGCAGGGAGGGGCGGCGACAGGCACGAGTGCCTGGCGTGGCTGGACGCGTAGCCCAGGCGGAGCGTCATGTTCCTCTGCTTCGGTAGCTTGGGCACCTTCTCGGCCGCACAGCTGCAGGAGATGGCCCGTGGACTAGAGAGCTTCGGCCACCGGTTCCTGTGGGCAGTGCGGAGCCCGCCGGAGGAACAGATCCAGTTCCCTGAGCCGGACTTGGAGCGGCTGCTTCCGGCGGGGTTCTTGGAGAGGACGAGGAACAGGGGCATGGTGGTGAAGAACTGGGCGCCACAGTCAGAGGTGGTGCAGCACGAGGCAGTCGCCGCGTTCGTGACGCACTGCGGGTG
>CL1Contig4941
GTGTGCTCTTCCGATCTCTCGGTTAAGTTTTCTGCAGTAGTGGAGGAGAAGGAGGAGACACCGAGGGGAAGCTGAAGCAGCAGAAAAGTAAGAACAGAGATGCAACACCCGATCTACTTTTGAAACATCCAGATACAACACTTACAACATACAAAAAAAGATAGACAAACACTTGAAACATACGTTTGAAACACTTGCAAAAAAAACTTACGCAACATCCAGATACAGCACTTACAACACATGTGTGAACACATATGCAATATCCAAAATAAACACACTTGCAACGTACGTCTGAAAAACAGATGAAATATTGGGACAGACGCTTGCAACATGTGTAACATCCCGACCTAGTTTTGCAACATCTGTATGGAACAATTGCAACATACCTCTAAAACATCGGAAACGTTTGAAATGTGCGCTTGCAACATGCATCGTATCCTAGTGCGGCTTCCTCCATCGTCTGCATTGGGGCGCCGCAGCATAGCAGAAAGCGAGGCCAGAAGGCTTCCGCGCGCAGGGCATGGTGCTTCTCCTTGCGCTAGGCGCGGCTATCGGAGTCGTCGGGCGAGGCGGGAGCAGCGGGACGGGCGTCGGAGCAGCGGTAGGAGCAGCGAGGCGGGCGCGCGGAGCAGCGACAGGAGCAATGCAGAGCAGGTGCAGGAGCAGCGACAGTGGAGCAGGAGCAAGCGGGGCTGGCGGCAGGAGCAATGGAAGGGACGCGGGGCACGGGGCGCGTAGCAGAGCGAGATGGGGCCAGTTGCGGTGCCGCCACGCTGGAGAAGGCCGCGGTGAGCGGACCCCGTGATGGAGGCTCCCGCGGCGGTCACATGTGTGTGGCATGATGGAGGAGCTCAAGGTGGTCACATGCATCGGGTGGTGGGAGAAGGATCACATGCGCGCAGCGGTAGTGAAAGAAAATGTCGCTAGTCTTTTTTTCTTTTCGGAGAAACCATACTAACGGTGGAGTGGAGTATGTCTACTGGCATGATCACTGCACGAGCCCGGGAGCAGGGCGTTCAGACGGATGCGCTCAGATGGCGAATGAGCATTATTGTTCTAAAAAAACGAGAGCATTATTGTTTTTCTTAACACTTGTCGGATTGAATTAACCTCCCGTGATGTTGCAGAGGAACACGTGAGGTCAAGCGTGCTGGAGCCGGCGACGAGGGGAACCATCAACGTGCTGTGGTCCTGCATCCGCGCGGGGACCGTGCGCCGGGTCGTCTTCACGTCCTCCGTCAGCACGTTGACGGCGGCGGACCCGGAGGGGCGGCGGAAGGCCGTCCTCGACGAGTCCTGCCTCAGAGCGCTCGACGACGTCTGGCGCACCAAGCCCGTCGGCTGGATTTACATCCTGTCCAAGCGACTGACTGAGGCGGCGGCGTTCAGGTTCGCTCGGGAGAACGGCGTCCACCTCGTGTCCCTCGTCCTGCCCACCGTCGCCGGGCCGTTCCTCACGCCAAGCGTCCCGACGAGCATCCAGCTTCTGCTGTCACCCATCACAGGTGATCCGAAGCTCTACGCGGTGCTGGCCTCGGTGCACGCCAGGTTCGGGTGCGTGCCGCTGGCGCACGTGCAGGACGCGTGCGACGCGCACGTCTTCCTCATGGAGGCGCCGCGCGCCGAGGGGCGTTACCTGTGCGCCGCGGGCGGGTACGCGGTGGGGCACCTCGCGCGGCTCCTCGCCTCGCGCTACCCTCCGTTCAGGCCCGGCGACAGGCTGAGCAGAGACTTCGACGACGACGCCTCGTGCTCGCCGGTGGTTTCGTCCAGGAGGTTGCTGGATCTGGGCTTCAGGTTCCGGCATGGCGTCGAGGACGTGGTGAAGGACAGTGTCGCGCAGTGCCTTGCCCATGGATTCCTGGAGCATCCTGAGACCTGAATGGGACAGAGCTCCTAGTTGGTTTCAGCCTTCAGGCTTTCAGCAGTGATAGGATAGGATAGCACTGGAGGAGGCAGCCAGGCGCCCAGGCAGGGCCGCATGGATGGTTGGGCTTGGGCTCAAGCATGGCATGCTACCTGGGCCTAACGGCTCTTGTGTTTTTGTGTGTGTTGGCTCGCTATTGTCAAATTTAAGAACACGAGTATGTTTGAAGTGTGGAAAATTTCGCAGGAAACCGTTCAGAAAAAATACGGTGCGAACTTTCCCGCATTTTAAACCGTTAGAAAAATATCACT
>CL1Contig5025
CACTGACGTGTGGGCCGCGAAACATGTCGCCTCGCCTCGCCGCGGCCGCAGCCGCTTCCGCCCTTCCTCTCCCTCTTCCTCCGCCGGCGGTCGCCGCGCCTTCCCGCACCCTCCGAGCTCTGGTCCTGTCCCCGGGCGCCGCAGCTGCCATCTCCTCCACTCTGCGCCGCCGCGGCTCGCCGGCATGCCTCGTACGCCGCCTGTGCTCCTCCCACCACTCCTCCGCTGCGGCGGCGACGACGGCGGTGGAGGAGGCGCGGCGCGGGCGGAAGCAGCTCGGGATGACGCCGCCGATCTACGACTACCTCCTCGCCAACGTCCGCGAGCACCCCATTCTCCGGGAGCTTCGCGAGGAGACCGCGGCTATGAGAGGGAGCCAGATGCAGGTTTCTCCCGCTCAGGCTCAGCTGTTAGCAATGCTTGTGCAAATTCTTGGGGCGCGGCGTTGCATTGAAGTTGGTGTGTTTACTGGGTATTCATCATTAGCTGTTGCACTAGCCCTCCCTGAATCTGGTCACTTGGTTGCTTGTGAGAGGGATGAAAGATGCCTAGAAGTCGCCAAGAAGTACTACCAACGTGCTGGTGTTGCACAGAAGATTGATGTGAAACATGCTTTAGCTGCGGAATCTCTAAGATCACTACTTGATTGTGGTGAAGCTTCCAGCTATGACTTCGCATTTGTTGATGCTGACAAGAGAATGTATGAGGAATATTTTGAGCTTCTACTAAAGCTAGTAAGAGTTGGTGGTTTAATTGTAATGGACAATGTCCTTTGGTATGGAAGGGTTGCTGATCCACTGGTTGATGACCCAAAGACAATCAGTATAAGGAACTTCAATAAGAAAGTTTTGGAGGACAAGCGTGTCAATATCAGCATGGTGCCTATTGGAGATGGGATGACAATTTGCCGGAAGCTAGTAGATACTTGACTTCACAACATTTTATGTAGATGTCAAAAACTTCTTACCAAGGTCGAGCCTTGAAAGATCAAACTGATCTAGGTTAATCAAGTATAATGAGGATTATAGGTGATGAACCTTTTGACATTGACAATATCTACAGACGCAGTTAGTGGCCTGGGCTCTACTAACCACAATGGTACAAACAGGTGCTGCAATGTCCATTAGATGTCGATTGCTGGACTGGACAATAACACCAGCTTGGCTATTTTTCCTGAATTGACTTTTTGCTGCTTAGAACGCTGAGGTGAGCATGTCCTGCAGATAGTATAACCTGAACTCCTCAAGTACAGAACCAGCGTGTTGCTATGGTGTTTTATTGATAGACCAATGTTTTGATATGCGCCTATCTTCTGGAGGACAACTCAATAAACCACATGCTAGGAATTGCAAGCAGATGGGCATGTACTTTTACTGTAGCAGTGTGTTGTGTACCAATCCACGGAATTAGAATTTCGATTGTTGGTATTCCTGAAGCTTATTTTGGAATGCTCATGAATGTAATGGAGACATGAATTTCATGTTTAGGCTAGTGATTGTAAAATCTCACTAAACTCTTGATAATCTGTGAACTGAATGGCTGGGAGATCGG
>CL1Contig5298
ATTAGGTCCCAGCCACCTCCCTTGCTCGTTTCCCTGCCTCTCCTCCCACCTAACCCTCTTCGTCCTCGCAACTTGGCTCAACTTGCAACAACAACGCACATACACGAGCACGTACTAGTAGCTCCATCCCACACTCTTTTTATTGCATCCCCTCTCTTCCTTCCTGCACCTACCTACCCAGCTACCTCTCCTCGGAGCAGCAGCAGCAGCGTCACCACTCACCACAAGAGCTCAACTCTTCTTCCTCCTTGTTGTGCTCTACTACTTCTATCTATCTACCTCAGTTCCTCACTCGCATCCCTGCTTGCCGTACGTCGTCCTCGCTCCACACCAAGCGAAAATGGGCTCGGAGACGGAGACGATCACCTTCGAAGGCATCCCGTTCCCGGCGGAGATCACCGCCGCCGGCGCCGGCGGCAAGCCTCTCTCCCTCCTAGCCAACGGTATCACGGACATCGAGATCCACTTCCTGCAGATCAAGTACAACGCGATCGGAGTCTACCTCCACACCACCGACTCCACCCTCCTAGGCCACCTCGGCGCGTGGAAGGGCAAGACGGCGGAGGAGCTCCTCGCCGACGCCGCCTTCTGGTCGGCCCTCGTCTCGTCCCCCGTCGAGAAGCTGCTCCGCGTGGTGGTCATCAAGGAGATCAAGGGCTCGCAGTACGGCGTGCAGCTGGAGAGCTCCGTCCGCGACCGCCTCGCCGCCGCCGACCTCTACGAGGACGAGGAGGAGGAGGCGCTCGAGAAGGTCGCCGAGTTCTTCCAGTCCAAGTACTTCAAGCCGGGCTCCGTCGTCACGTTCCATTTTCCCGCAACTCCGGGACCCGCGGAGATCACCTTCGTCACGGAGGGCAAGGGCGACGCGAAGATCACGGTGGAGAACGAGCACGTCGCCGGGATGATCCAGAAGTGGTACCTCGGCGGCGAGAACGCCGTGTCTCCCACCACCGTCCGCAGCCTCGCCGACCGTTTCGCGGCCCTGCTCGCCGTCGCTGCGTGATGATATGATGATGCTCTGCTTTTTCCGATCCGGCCGGCTGATGGAAGTGCAGTGTGTTGAGTTCTTGAATGTCCGTCCTGTAGTACGTGGTGTCTCGTGTGTCGTTTGCAGCAAATTTGCAAGTAATAATTAATGATTTTTGCTATATTTCTGTCGACAGTTTTTGTGGCTTTTTATCTGTCAAAATCTGGTCCGTTGATTTTGTTTCAAGATCCGTGCAGCCTTTTCGGTGTTCACCCGCGCTAACGGGTACGCGAGCTATAGCATCCGAAACCCGCAAGCCCATTTTCTTTTCATCTCCCACCACCGAGCGTTTCTTTCCCCAAATCGTATCCGCACATCCTCCACGCGCGGTGGCTCAGGTCCTCGCCGCCGCTTCGCTTTTGCGCCGCGCGCAGGGCAGTGGGTGGGGAAGAGGTTGTCGGCGGCAGTTGCTTTGAGGTCTGGCGCTGCCGTGGTGTCGCGCGCAAGCGGTGGGTGGGGCGGTGCTTTTTTCGGCGGCAGTCCGGGGCGAGCTGTGCCGTGGTGGGCGGTGGTTGGAGCGGGGATCCTCGGGCGCTGCTTTTCTCCCGTGCCGGCGGCCGCAGTGGAGCCCCCGCGGCTGCTGCGCTGAGCTGTGCTTCGCCGTGCGCCTGGCGAGTGGTGGTCGGATTTCGGCGGTTGTTCCGCCGAGCTGTGGTGAGGCACTGTCTTCCCGCGTCGCTCCCTACTGTGCCGCTGCGAGCGGTGTTCGGAGCGGGATCCTCGCGCGCCGCTCCCCCGTGCCGACGGTCGCAGAGGAGTGTCTTCGTGCGGTCGATTTGTTTCTATTCAATCCCCATCTGGTCGTTTC
>CL1Contig6521
CGCCGCCACCGCCGCCGACCGCGCCCGCGCCGGCCGCACCGACTTCGTCGACAGGCTCCGCGCCGCCATTGACGCCGGCGCCGACGACGATGACGAGAGTGGCGAGACCATCACCGAGGTCAACATCAAGGGCCTCATCTTCGACATGTTCACCGCGGGCACGGACACATCTTCGATCATCGTGGAGTGGGCGATGTCTGAAATGCTCAAGAACCCGCCCGTCATGGCACGAGCACAGGAGGAACTGGACCGCACGGTCGGCCGCGGTCGCTGCCTGGAAGAGTCGGACCTGCCCAACCTTCCTTACTTGCAGGCCGTCTGCAAGGAGGCCATGCGGCTGCACCCGTCCACGCCGCTCAGCCTCCCGCAC
>comp103236_c0_seq1_2
CGACGCGCTCGACGTCGCGGCCGAACTCAGGCTGCCCGTCTACTACTCCTACGCCTCGTGTGCCGGGGATCTCGCAGTCTTCCTCAACCTCGCCTTCAACCAAGACATCTACACAGCTTCCGTAGACGCTGGCGATGCTACCCTTTCCTTGCCGGGCGCTCCTCCGTTCAAGGCGTCGGATCTGCCGAGAGAAGATGACAAGGACCTCGAAGCAGTCAAGGCCATCCTCCAAACGCTGCAGCGGATGGCGGCGTCCGACGGGATCCTCATCAACACCTTCGTGGAGCTGGAGACACGGGCGGTGTGCGCTCTGCGGGACGGGCTGTGCGTGCCCGGCCGTGCCACGCCACCGGTCTACTGCATCGGGCCACTGGTGTCCGGCGGCGGTGGGGAAAAGGAGCACGAGTGCCTCCGCTGGCTGGACTCGCAGCCCGACCGCAGCGTCGTGTTCCTCTGC
>comp111837_c0_seq1_2
TGCAGGCATTCTGGTGAACAGCTTCGAGTGGCTGGAGTCAAGGGCACTGAAAGCGCTGCGTGACGGCCACTGCCTGCCCAGCCGCTCGACGCCGAAGATCTACTGCGTCGGGCCCCTGGTCGACGGTGGCGACACCAAGGGAAACGGCGAGAGGCACGCGTGCCTCGAGTGGATGGACGAGCAGCCAAGGCAGAGCGTGGTGTTCCTCTGCTTCGGAAGCCTGGGCGCCTTCTCGGCGGCACAGCTGAAAGAGACGGCGCGCGGGCTAGAGCGTTCCGGGCACAGGTTCCTGTGGGCAGTGCGAAGCCGAAGCTCACGCGAGGAGCAGAACTCTCGCGAGCCTGATCTGGAGGCGTTGCTTCCGGATGGGTTCTTGGAGAGAACCAGAGGCAGAGGATTGGTTCTGAAGAACTGGACGCCACAGACACAGGTGCTGCGGCACGAGGCCGTGGGTGTCTTTGTAACTCACTGTGGGTGGAACTCGGTGCTG
>comp132391_c0_seq1_2
ACTCGTCGAAGTTCTTCCTGCACGCGCCACCGGGCCCGAACGCCTCGGCCACAGCGGCCTGCAGCTCCTGCGCCCTGGCTCTCATCCGCGCGCCTTCCTCCCCGCGCAGCAGCTCCTCCACGGCCGCGGCCACCCCGGCGCGCGTCATGCCCGCCTCGAACGCGGCGCCGAACCCCCACACGTGCGCCACGGACCGCGCGTTCATCCGCTGGTCCCCGAAGAACGGGCGGCACGCCATGGGCACGCCGCTGGACACGCCCTCCAGCACCGACGCCCACCCGGCGTGCGTCACGAACGCGCCCACGGAAGGGTGGCGCAGCACGGGCACCTGCGGCGCCCAGGGCACCACAAGCCCGGACCCGGCGGCTGCGACGCGGTCCAGGAAGCCCGGCGGGG
>comp30564_c0_seq2_1
GAAGAAAAACAGATCAAATCTGGCAGTACACTGTTAGTGCACGATTTTTCTTTCTTTCTTTCAACTAGTCTAAACGTCTCAGTGCGCAGTGGAACACTGGACGTGCAACAGTCGCGTGGATCTCCTCCTCCTCGGCTAGCTAGCGTTCCACGCCAGTGCCGCTATATAACGCTAACGCCGCCCACGCCGTGGTAAACAGCAGCAGCGTGTCCCGGAGCATCACGACCTGAGCGGCGGCAGCGCGTACGCCGACGAGAGGAGGAGGCACATGGCCCCGGTGAGCATCAGCGCGGTGCCGTTCCTCCCGACGGCGGCGTCGAGGGAGTCGACGCTGCGCGCGTCGTTCGTGCGCGAGGAGGACGAGCGCCCCAAGGTGCCGCACGACCGCTTCAGCGACGAGGTGCCGGTGGTGTCGCTCCAGGGCATCGACGGCGCGCGGCGCGCCGAGATCCGCGATCGCGTGGCCGCCGCCTGCGAGGACTGGGGCATCTTCCAGGTGGTGGACCACGGCGTGGACGCCGCGCTCGTGGCCGACATGGCGCGCCTCGCGCGCGACTTCTTCGCGCTCCCGGCCGAGGACAAGCTCCGCTTCGACATGTCCGGCGGCAAGAAGGGCGGTTTCATTGTCTCCAGCCATCTCCAGGGGGAGGTGGTGCAGGACTGGCGTGAGATCGTGACCTACTTCTCGTACCCGGTGAAGGCGCGCGACTACTCGCGGTGGCCGGACAAGCCGGCGGCGTGGCGGGCGGTGGTGGAGCGGTACAGCGAGCAGCTGATGGGCCTGGCGTGCAAGCTCCTGGGCGTGCTCTCCGAGGCCATGGGCCTGGACACGGACGCGCTCGCCAACGCCTGCGTGGACATGGACCAGAAGGTGGTGGTCAACTTCTACCCGAGGTGCCCGCAGCCGAACCTCACGCTGGGTCTCAAGCGCCACACCGACCCCGGCACCATCACGCTGCTGCTGCAGGACCTCGTCGGCGGCCTCCAGGCCACGCGCGACGGCGGCCGGACCTGGATCACCGTGCAACCCGTCGAGGGCGCCTTCGTCGTCAACCTCGGCGACCACGGCCACCTCCTGAGCAACGGCAGGTTCAAGAACGCGGACCACCAGGCGGTGGTGAACTCGGAGTGCAGCCGCCTGTCCATCGCCACGTTCCAGAACCCGGCGCCCGATGCGACGGTGTACCCGCTGGCCGTGCGGGAGGGGGAGGCGCCCATACTGGACCAGCCCATCACCTTCGCCGAGATGTACCGCCGCAAGATGGCGCGCGACATCGAGCTCGCCAGGCTCAAGAAGCAGGCCAAGGCCGAGAAGCAGCTGCAGAAGAGTGCCAAGGAGTTCGCCGCACCGAATGTCAAGGAGTTCACCGTGCCGACTGCCAAGGAATTCGCCGTGCCGAACGCCAAGCCTCTCGACGACATTCTTGCCTGATAAGGCGACTGCTCCATTTATCCACGGCGCGTGTGATTTCATTTATAATTATTAAGAACATACGAGCGTGTGGCAATTAAGTTAAGCGCTATGAAATAATGTGTGGAAAACTGGAAACTGAAATTAAGGCTGCGCTGCTCCTGCTAGTGTGCCTG
>comp43983_c0_seq1_2
CCCCGAAATCAAGAACTCGGGCAACTCCCAGATCCCAAGTGCATACTTTACTGGTAGCCAAGAGCAAAAGCTAAGCCATGAAGAAGACCGTGGTCCTGTACCCGGGCCTCGCCGTCAGCCACTTCGTCCCCATGGTGCAGCTCGCCGACGTCCTCCTGGACGCTGGGTATGCAGTCGTGGTGGCGCTTATCGACCCGGCGGATAAACAAGACATCGCCTTCGCTGCCGTCGTCCGCCGCGTCGCAGCATCCAAGCCTCGCGTCGCCTTCCACAAGCTGCCGCGGATCGAGGACCCGCCCACCGTCATCCATGACGACGCACAGTTTCTCCTCAGGTACCTCGACCTCGTGAGCCGCTATGACCAGCTCCTCCACGGCTTCCTCTGCGCCATGCCTCTTGGGAGTGTCCAAGCCGTGGTCGTGGACGTGTTGTCCATGGGGGCGCTTGACGTCGCCAAGAAGCTCGGCATCCCGGCGTACTCCTTCGACGCCACGAATGCCTCTGCGGTCGCCGTCTTCCTCCAGCTTCCCACGATTCGCAGGGAGGACCAACCAAGCTTCAGGGAGCTAGGAGACACCCCTCTCAACTTCCATGGAGTCCCACCCATGCCGGCGTCTCACCTCGTCGAGCAGGTGCTCCAGGATCCGGAGAGCGAGGTATACAAGGTGATGATGGACGGGTTTCGCAGGATCCCGGAAGTAGTAGACGGCATCCTGGTGAACACGTTCGCGTCGTTGGAGACTCGGGCGGTGGAAGCTCTCGGGGACCTTCGGCATCTCCCGGCAGCGCCGCCGGTGTACTGTGTGGGGCCCTTGCTCGCGGAAGCTGGCAAGGAAAAAGAAAAGCATGAGTGCCTCTCGTGGCTCGACGAGCAACCGGAGCGCAGCGTCGTCTACCTCTGCTTTGGAAGCATTGGCACCGGCAACCACTCCAGGGAGCAGCTGAAGGAAATCGCTCTGGGCTTGGAGAATTCTGGCCACCGGTTCCTGTGGGTGGTGCGAGCTCCTCCAAGCGACGACCCCGAGCGGCCGTCCGACCCCCGCGCCGACCCAGACCTCGACAAGCTCCTACCGGATGGGTTCTTGGACCGAACAAACGGCCGTGGCCTCATCCTCAAGCTGTGGGCGCCACAGGTGGACGTGCTCCGCCATAAGGCAACAGGCGCGTTCGTGACCCACTGTGGGTGGAACTCTGTGCTGGAAGGCATTACAGCGGGTGTGCCCATGCTCTGTTGGCCATTATATGCGGAGCAGAAGATGAACAAGGTGTTCATGGTGGAGG
>comp53603_c2_seq1_1
GAAAAAAAATTTGTGCGCGCAGGCCTCTCCGTCAGTTCCAGATCTAGTATAACCACGAAATCCCCAGTCCGGCGAAGGAATTGAAGTTCGAGCTACGCCACCGATCCAACACCATGACGGGGAAGAAGAGGACGTTCGTGCTCTACCCTTCGCTGGGCGTCGGCCACCTGATCCCGATGGTGGAGCTGGCCAAGCACCTCCTGCGCCACGGCCACGGCGCGCTCATCGCCGTGGTCAACCCACCCGACACCGACGCCGTGTCGGCCGCCGCGGTGGCGCGCCTCGCGGCGGCCAACCCCGCCATCGCGTTCCGCCTCCTGCCGGCGCCGGCCAGCCCGGACGTCGGCGCGCACCCGGTGAAGCGCGACCTGGACACGCTCCAGCTCGCCAACCCCGCGCTCCGTGACCTCCTGCGGGACTCCCTGGCCGGCGCCGTCGACGCGCTCCTGCTCGACATGTTCTGCGTCGACGCGCTCGACGTCGCGGCCGAACTCAGGCTGCCCGTCTACTACTCCTACGCCTCGTGTGCCGGGGATCTCGCAGTCTTCCTCAACCTCGCCTTCAACCAAGACATCTACACAGCTTCCGTAGACGCTGGCGATGCTACCCTTTCCTTGCCGGGCGCTCCTCCGTTCAAGGCGTCGGATCTGCCGAGAGAAGATGACAAGGACCTCGAAGCAGGCAAGGCCATCCTCCAAACGCTGCAGCGGATGGCGGCGTCCGACGGGATCCTCATCAACACTTTCGTGGAGCTGGAGACACGGGCGGTGTGCGCTCTGCGGGATGGGCTGTGCGTGCCCGGCCGTGCCACGCCACCGGTCTACTGCATCGGGCCACTGGTGTCCGGCGGCGGTGGGGAAAAGGAGCACGAGTGCCTCCGCTGGCTGGACTCGCCGCCCGACCGCAGTGTCGTGTTCCTCTGCTTCGGGAGCCTGGGCACGTTCTCCGAGAGGCAGCTGAAGGAGATCGCCGTCGGCCTAGAGAGGTCGGAGCAGAAGTTTCTCTGGGTGGTGCGCACCCGGCGCATCGCCGACGAGGCGCTGCCGGAGCCAGACCTCGGCGCGCTCCTTCCAGACGGCTTCTTGGAGAGGACCACGGGCAGAGGCCTCGTGGTCAAGTGCTGGGCGCCGCAGGTGGACGTGCTACGCCACAGGGCGGCCGGCGCTTTCGTGACGCACTGCGGATGGAACTCGACGCTGGAAGCCATCGCGGAAGGTGTGCCGATGCTGTGCTGGCCGCTCTACGCGG
>comp55939_c2_seq1_1
CGGCCGGCGACCTCGCGGTCTACCTCCAGATTCCAGATCTCTGCCGCGCCATGCCGTCCTCGCTCAAGGACATGGGCAAGGCGGCGCTGAACTTCGCCGGCGTGCCGGCAGTCCGCGCCCTCGACATGCCCGACACCATGCAGGACTGGGAGAGCGACGTGGGCAGCGTACGGCTGCGGCAGCTCGCCCGGATGCCGGAAGCTGCAGGCATTCTGGTGAACAGCTTCGAGTGGCTGGAGTCGAGGGCACTGAAAGCGCTGCGTGACGGCCACTGCCTGCCCGGCCGCTCGACGCCGAAGATCTACTGCGTCGGGCCCCTGGTCGACGGTGGCGACGCCGAGGGAAACGGCGAGAGGCACGCGTGCCTTGAGTGGATGGACGAGCAGCCAAGGCAGAGCGTGGTGTTCCTCTGCTTCGGAAGCCTGGGCGCCTTCTCGGCGGCGCAGCTGAAGGAGACAGCGCGCGGGCTAGAGCGTTCCGGGCACAGGTTCCTGTGGGCCGTGCGAAGCCGAAGCTCACGCGAGGAGCAGAACTCTCGCGAGCCTGATCTGGAGGCGTTGCTTCCGGATGGGTTCTTGGAGAGAACCAGAGGCAGAGGATTGGTTCTGAAGAACTGGGCGCCACAGACACAGGTGCTGCGGCACGAGGCCGTGGGTGTCTTTGTAACTCACTGTGGGTGGAACTCGGTGCTGGAGGCAGTCATGTCCGGCGTGCCGATGATCTGCTGGCCGCTGTACGCGGAGCAG
>comp59267_c1_seq1_2
GGTGCACGGGTGGACGCCCCGCGCCGCCGGTATACCCAATCGGCCCGGTGATCCCCTTGTCCGATGCTACGAATAGCGATCACGAGTGCCTCAGGTGGCCCGACGTGCAACCACGGGCCTCTGTCGTGTTCCTCTGCTTTGGCAGCCTGGGGTTCCTGAACGCGGAGCAGGTGAGGGAAGCCGCTGCTGGCCTCGAGCGCAGCGGGCAGCGCTTCCTGTGGGTTCTTCGCTCGTCGCCGCCCGCCGCGGCGACGGCGTCTGTCCACCCGCTGGCCGAGCTTCTCCCACCAGGGTTCTTGGACCGGACAAAGGACCGGGGGCTCGTGTGGACGTCGTGGGCGCCGCAGAGGGAGGTCCTTGCCCACCACGCCGTGGCCGGCTTCGTGACGCACTGCGGCTG
>comp62628_c0_seq1_1
TTTGCCAAATAACAACGAAAGATACTACAGTAAATTTTCAGCGAAGTGAACACCCTCATCATCACTAGAAAAAGAAAGAAAAGGCCTGATCTTGAATCTTGATGATTGGCTTGCTCTTGCGTTACCATCATTCACAGCCGCGAACAGGGCGGACGAGCTGCTGATCACCCACCCGGACCCGGGCCTCGCCAGGTACCGAGTCCGTGACCTCCCCGACGGCGTCGTCTCCGGCGACTTCAACTACGTCATCAGCCTCCTCCTCCACCGCATGGGGCAGCGCCTCCCGCGCGCCGCCGCCGCCGTCGCGCTCAACACCTTCCCGGGCTTGGACCCGCCCGAAGTCACCGCGGCGCTCGCGGAGATCCTGCCGAACTGCCTCCCGTTCGGGCCCTACCACCTGCTCCTCCCCAAGGACGACGCTGACACCGCCGCACCAGCGGACCCGCACGGCTGCCTGGCCTGGCTGGACCGCCACCCCGAGCGCGGCGTCGCGTACGTGAGCTTCGGCACGGTGGCGTCCCCGCGGCCCGACGAGCTCCGCGAGCTGGCGGCCGGGCTGGAGGCCTCGGGCGCGCCGTTCCTGTGGTCGCTGCGCGAGGACTCGTGGCCGCTCCTCCCGCCGGGCTTCCTGGACCGCGTCGCAGGCGCCGGGTCCGGGCTCGTGGTGCCCTGGGCGCCGCAGGTGCCCGTGCTGCGCCACCCTTCCGTGGGCGCGTTCGTGACGCACGCCGGGTGGGCGTCGGTGCTGGAGGGCGTGTCCAGCGGCGTGCCCATGGCGTGCCGCCCGTTCTTCGGGGACCAGCGGATGAACGCGCGGTCCGTGGCGCACGTGTGGGGGTTCGGCGCCGCGTTCGAGGCGGGCATGACGCGCGCCGGGGTGGCCGCGGCCGTGGAGGAGCTGCTGCGCGGGGAGGAAGGCGCGCGGATGAGAGCCAGGGCGCAGGAGCTGCAGGCCGCTGTGGCCGAGGCGTTCGGGCCCGGTGGCGCGTGCAGGAAGAACTTCGACGAGTTCGTCCAGATAGTTTGTCGTCCGTGAAAGGCGTCTTGCTGCAGTGTTAGATACCCCTACCCGTTCGTTCAGAGCTTTCAGCGTTTGTCCTGCTAGCACAGTGCCACGTTTAATATCTTAAGTTTGACCAATTGTAGATAAAAAAGTATTTATATTTATGATATCAAATAAATATCATTAGATTAATTATGAAATGTATTTTTATAATAAATTATTTTGGAGCCGTAAATGTGAATAGTATTTGCTAGAAATTTAGTCAAACGTGAACTACTTTTGCTGGCACGCAACACGTAGTTGCATTCTTTTCTGAACGGAGGTAGTACATTGAGTTTATAAAAGTAAACATGAACTGAAGAGGGTTTTATGAAGATTTTGTCATGCTAGCTTTGGTGGAAATATGTTTCTGAAATTGGACTTATGTTTATTGGACTAAGAACTCTAAGATACTTGTTTATTTATGTTGTTGATATCTCAATCGACAACATGGAATTTTGGAAGGGTAAACAGAAAAGAAGATTAGATATAGGATATGTTTCTTGGGGCTAATGAAGACCTTATATATGCGAGTGAATGTAGAATAATCTCTTGCTTGTGCTAATGAATGTAGGGTATTGTGGTACTCGGTATTGCC
>comp72111_c0_seq1_1
GTCTCATCGCACCGCATTGCGCGCGCAGCCGACGCCAGCCCCAGCCTCGCCGAAGCAAAGACGATGGCGCCCGCCGCGTCCTCCCCGCCGCCGCACGTGGCCGTGGTCGCCTTCCCCTTCAGTTCCCACGCGGCGGTGCTGCTCTCCTTCGCGCGCGCCCTGGCCGTCGCCGCGGCGCCGTCGGGGGCCACGCTCTCGTTCCTCTCCACCGCGTCCTCCCTCGCGCAGCTCCGCAAGGCCAGCGGCGGCTCCGCCGGGCACGGGCTCCCGGGGAACCTGCGCTTCGTCGAGGTCCCCGACGGTGCGCCAGCGGCGACCGAGGGACCCGTGCCGGTGCCGCGGCAGATGCAGCTGTTCATGGCGGCCGCGGAGGCCGGCGGGGTGAAGGCCGGGCTGGAGGCGGCCCGCGCCGCGGCGGGCGGGGCTAGGGTGAGCTGCGTGGTGGGCGACGCGTTCGTGTGGCCGGCGGCGGACGCGGCCGCAGCGGCCGGGGCGCCGTGGGTGCCCGTGTGGACGGCCGCGTCGTGCGCGCTCCTGGCGCACCTCCGCACCGACGCGCTCCGGGAGGACGTCGGCGATCAGGCCGCGAACAGGGCGGACGAGCTG
>comp73769_c1_seq6_2
GGTGGGTGGCGCGGGCCTCTGGCTTGTGCCTTGTGCGGCGGCAGGTCGTCGGCTTCTGCAACGTGCTCCTTGCCTCCTTCCCCACCGGATCTCTTCGCCCGCACCGCCGTGTTCCAGAGCATCACTCTATCGCTTCTTCTAGCGCGAGCACCTGAGAGTAAGAAGCACCGCCTATGGCAACCCCGACGGTCGTCTTGGTGCCGGTCTGGGGCGCCGGCCATCTCATGCCCATGCTAGAAGCCGGCAAGCGGCTGCTCGCTACAAACGGCGGGCGCGCGCTCTCGGTCACCGTGCTCGTCATGCGGCCGCCGACGGAGCAGCACGCGTCCGAGCTCGAGACACACATACGCCGCGCGCAGGAGGCTGCCGGCGGCCTCGACGTCCGCTTCCACCGCCTCCCCGCCGTCGAGCCGCCGACGGACTCCGCTGGCCCCGTCGAGTTCATCTCCCGGGTCGTGCAGCTGCACGCGCCCCACGTCAGGGCGGCCGTCTCGAGCCTGGCGTGCCCGGTGGCCGCGCTCGTGCTCGACCTGTTCTGCACGCCGTTCGTCGACGTGGCCCGCGAGCTCTCCGTGCCGGCGTACGTCTACTTCACCTGCAACGCCGCGGCGCTCTCGTTCTTCCTCCGCCTGCCGGCGCTGTGCGAGGAGGTGGCCGGCGAGTTCGGGGAGATGGACGGCGCGGCGGATATCCCCGGGCTGCCCCCGGTGCCGCCGCTCTCGCTCCCGACGCCGATCATGGAAAGGAAGAAGCCAGAGTGCACGTGGTACGCGTACCACGGCAGACGCTTCATGGACGCCGACGGCATCATCGTCAACACGGCTGCCGAGCTCGAGCAGAGCGTGCTTGCCGCCATCGCGGACGGGCGGTGCACGCCTGGTGTCCGTGCCCCGACGGTCTATCCAATTGGGCCGGTGATCTCGTTCAGCCCGCGCACCGAGCAGTCGCACGAGTGCGTGCGGTGGCTCGACACGCAGCCCCCGGCCTCCGTGGTGCTCCTCTGCTTCGGGAGCGGAGGGTTCTTCACCGCGCCACAGGCGCACGAGATCGCGCACGGCCTGGAGCGCAGCGGTCACCGCTTCCTCTGGGTGCTGCGCGGCCCACCGGCACCCGGCCAGCGGCACCCGTCGGACGCGAACCTCGCCGAGCTGCTCCCCGACGGCTTCCTCGAGAGGACCAAGGGCAGAGGCCTGGTGTGGCCGACGAAGGCGCCGCAGAAAGAGATACTGGCCCACGCCGCCATGGGGGGTTTCGTGACACACGGCGGCTGGAACTCGGTCCTCGAGAGCTTGTTGTTCGGCGTGCCGATGGCGACGTGGCCGCTGTACGCCGAGCAGCGGGAGAACGCCGTGATGCTGTGCGAGGAGACCCGGGCGGCGCTCAGGCCTCAGGCCCGCGGCGCCGACGGGATGATCCTCGCGGAAGACGTCGCCGAGGTCGTGAGGGACATGATGCACGGCGATAAGGGAGCGGCGGCGCGCGCCAAGGTGGCAGAGCTCCGGGAGGCGGCGGCCAGCGCGCTCCGGCCCGGCGGCGTGTCCTACGAGACACTTGCTCAGGTGATGAGCAAATGGAAGGGGGATACGTACTGAAGCTCGTTTGAACTGAATATTTGTCGTCGTTATAAGAAATTTAAAAACTGTGAAGTTTGATATGAAGTACAGTGTCATGCATTCATACAAATCCCTTGAATTACTTGAGAAAAAAATTGGGC
>comp74241_c0_seq1_2
TTCATACGTGTGCTCTTCCGATCTTCTCATCTCACCGCATTGCATGCGCAGCCGACGCCAGCCCCAGCCTCGCCGAAGCAAAGACGATGGCGCCCGCCGCGTCCTCCCCGCCGCCGCACGTGGCCGTGGTCGCCTTCCCCTTCAGTTCCCACGCGGCGGTGCTGCTCTCCTTCGCGCGCGCCCTGGCCGTCGCCGCGGCGCCGTCGGGGGCCACGCTCTCGTTCCTCTCCACCGCGTCCTCCCTCGCGCAGCTTCGCAAGGCCGCCGCCGGCGGCGGCGGCTCCGCCGGGCACGGGCTCCCGGGGAACCTGCGCTTCGTCGAGGTCCCCGACGGTGCGCCAGCGGCGACCGAGGGACCCGTGCCGGTGCCGCGGCAGATGCAGCTGTTCATGGCGGCCGCGGAGGCCGGCGGGGTGAAGGCCGGGCTGGAGGCGGCCCGCGCCGCGGCGGGCGGGGCTAGGGTGAGCTGCGTGGTGGGCGACGCGTTCGTGTGGCCGGCGGCGGACGCGGCCGCCGCGGCCGGGGCGCCGTGGGTGCCCGTGTGGACGGCCGCGTCGTGCGCGCTCCTGGCGCACCTCCGCACCGACGCGCTCCGGGAGGACGTCGGCGATCAGGCCGCGAACAGGGCGGACGAGCTGCTGATCACCCACCCGGGCCTCGCCAGGTACCGAGTCCGTGACCTCCCCGACGGCGTCGTCTCCGGCGACTTCAACTACGTCATCAGCCTCCTCCTCCACCGCATGGGGCAGCGCCTCCCGCGCTCCGCCGCCGCCGTCGCGCTCAACACCTTCCCGGGCTTGGACCCGCCCGAAGTCACCGCGGCGCTCGCGGAGATCCTGCCGAACTGCCTCCCGTTCGGGCCCTACCACCTGCTCCTCCCCAAGGACGACGCTGACACCGCCGCACCAGCGGACCCGCACGGCTGCCTGGCCTGGCTGGACCGCCACCCCGAGCGCGGCGTCGCGTACGTGAGCTTCGGCACGGTGGCGTCCCCGCGGCCCGACGAGCTCCGCGAGCTGGCGGCCGGGCTGGAGGCCTCGGGCGCGCCGTTCCTGTGGTCGCTGCGCGAGGACGCGTGGCCGCTCCTCCCGCCGGGCTTCCTGGACCGCACCGCAGGCGCCGGGTCCGGGCTCGTGGTGCCCTGGGCGCCACAGGTGCCCGTGCTGCGCCACCCTTCCGTGGGCGCGTTCGTGACGCACGCCGGGTGGGCGTCGGTGCTGGAGGGCGTGTCCAGCGGCGTGCCCATGGCGTGCCGCCCGTTCTTCGGGGACCAGCGGATGAACGCGCGGTCCGTGGCGCACGTGTGGGGGTTCGGCGCCGCGTTCGAGGCGGGCATGACGCGCGCCGGGGTGGCCGCGGCCGTGGAGGAGCTGCTGCGCGGGGAGGAAGGCGCGCGGATGAGAGCCAGGGCGCAGGAGCTGCAGGCCGCTGTGGCCGAGGCGTTCGGGCCCGGTGGCGCGTGCAGGAAGAACTTCGACGAGTTCGTCCAGATAGTTTGTCGTCCGTGAAAGGCGTCTTGCTGCAGTGTTAGATACCCCTACCCGTTCGTTCAGAGCTTTCAGCGTTTGTCCTGCAATTCTAGCACAGTGCCACATTTAATATCTTAAGTTTGACCAATTATAAATAAAAAGTATTTATATTTATGATATCAAATAAATATCATTCGATTAATTATGAAATGTATTTTTATAATAAATTGATTTGGAGCCATAAATATATATATTATTCACTAAAAACTTGATCAAATATGAACTACTTTTACTGTCACGCAACCATAGTTACATGTTTTGTTGGACAGAGAGAGTATTTACCAACAGATGAATGGAGTACTTGCATTTTCCTTGCGAAAAGAACATTTGAATGTGATGACATTTGTTTCACTGTTTGTTGGGGCTTCTGCCGGTAGTGTGGCCGTCCCCATCACTCACTGGGCGAGCGATGGCAGAGGAGCTGGTCTGATTTCTGCAGTTGCTGTCAGTTGCTGCTTTGGATCGGTTCGGTAAGGATCAGCATCAGTTGTTGATCCTTCAGTTGTCAGTATCTGTCAGTCGGGGTCCGTTTCTGATTACATCCAGCGCTTGGGTCTAGCCGGCTAGTGGATGAGCTGATGCGTATGGTCGCAACACAGATCCTCTCTACTACGCCATGCGCTTTGTGGACGGGTTGCGGGATGATATTAAAGTTTCTGAGCACTTGCAGGGTCCTACATCGCTCCGGATGTGTTCATTTTACGAAAAGTAGATGAAAAGTTACTGTAGCATCTTTCGTTGTTATTTGGCAAAATTTATCCAATTATGGACTAACTAGGCTCAAAAGAT
>CL1379Contig2
ATCTTGAACGATGGCCTACCCTCCGGCCGGCAAGTCGAACACAACAAAACAACTCCTTCCGACCTCACCGCAACATCGCCGGATAGCAAAACCTTCCGTCGGAGGATCGGATGGCTTCCACCGGCGTTGGAGAAGGCAACAAGACGGCTGCCGGGAGCAGCCTCCACAGCAAGACCCTCCTCAAGAGCCAATCACTGTACCAGTACATACTGGAATCCACCGTGTTCCCGCGCGAGCCGGACTGCCTGCGGGAGCTTCGCATCGCCACCGCCACCCACCCCATGGCTGGGATGGCGGCGTCACCGGACGAGGTGCAGCTGCTGGGGCTCCTGATCGAGATGCTCGGCGCCAAGAACGCCGTCGAGGTCGGCGTCTTCACCGGCTACTCGCTGCTCGCCACCGCCCTCGCCCTCCCTGACGACGGCAAGATCGTGGCCATCGACGTTACCCGCGAGAGCTACGACCAGATAGGATCGCCGGTGATCGAGAAGGCCGGCGTGGCGCACAAGATCGACTTCCGCGTCGGGCTCGCGCTCCCCGTGCTGGACCAGATGGTGGCCGAGGAAGGGAACAAGGACAGGTTCGACTTCGCCTTCGTGGACGCGGACAAGGTGAACTTCCTCAACTACCACGAGCGGCTGCT
>CL18056Contig1
AGTCCTAATCATCATATCATACTTACTATAAACAGAACTCACGAGTCACAACTCAGGATGGCATACCCTACTGTCGTGCTCATCCCATTATGCGTCCCAGGCCACCTCACCTCCATGCTCGAAGCCGGCAAGCGGCTGCTCGGCAGAAGCCGCTGCCCCATGTCGCTCACCGTGCTCGTCACGCAGATGACCATGTCCGCCAACCTGATGTCCGACGTCGCCGACATCATCCGGCGGGAAGCAGACTCCGGCTTGGACATCCGCTTCGTCCACCTCCCCGCCGTGGAGCTCCCCACCGCTGATCACGGTCTCGAGGATTTCATGGTGCGCTTCATACAGCTCCACGGGACATACGTCAAGGAAGCCGTCTCCGGCATGTCGTCCCCGGTAGCCGCGGTGGTGATGGACTACTTCTGCACCACCCTGTTCGATGTCACGCGCGAGCTCGCACTGCCGGTGTACGTCTACTTGACGTCCGGCGCGTCGATGCTCGCGCTCCTGCTGCGGTTGCCGGCGCTGGATGAGGAGATCTCCGGAGATTTTGAGGCGATGGAAGGAGCAGTTGATCTGCCCGGGATGCCGCCGGTGCCGGCTCGTCTCATGCCAACTCCGGTAATGACGAAAGGTCCAAACTTCGCGTGGCTCGTGTACCACGGCACCCGCTTCATGGAGGCCGCTGGCATCATCGTCAACACGGTGGCCGAGCTGGAGCCGTACATCCTTGCAGCCATCGCCGGTGGCCTCTGCGTGCCCGGACGCCGCGCTCCAACCGTCTACCCGATCGGCCCCGTCGTGCCTGTCAAGCCGCCCGGCGACGGCGAGCAGCTACAGCAGCTACACGAGTGCGTGAGGTGGCTCGACGCACAGCCACCAGCATCCGTCGTGCTGCTCTGCTTTGGGAGCATGGGCGGTAGCTTCCCCTCGCCTCAGGTCCGAGAGATCGCCAACGCCCTCGACCACAGCGGGCACCGCTTCCTGTGGGTACTCCGTGGCCCACCCGCTGATTCCAAGTACCCAACGGATGCCAACCTCGACGAGCTGCTCCCAGAAGGGTTCTTGGAGAGGACCAAGGACAGGGGTCTCGTGTGGCCCAAGTGGGCGCCGCAGAAGGACATCCTCGCCAACCCTGCCGTCGGCGGCTTCGTGACCCACTGCGGGTGGAACTCGATCCTCGAGAGCCTGTGGCACGGCGTGCCGATGGTGCCGTGGCCGCTGTTCGCGGAGCAGCACCTGAACGCGTTCGAGCTCGTGTCCGTGATGGGCGTCGCCGTGGCCATGCAAGTGGACAGGAAGCGCGACAACTTCGTCGAGGCAGCGGAGCTGGAGCGCGTGGTCCGGAGCCTGATGGGCGGGTCGGAGGAGGAGGGGAGGAAGGCGCGAGAGAAGGCCACGGAGGCCAAGGCCCTATGCCGGAAAGCCGTGGCCGACGGCGGGTCCTCGGAAGTGTCGCTGCAACAACTAGCGCGTGAGATTGGAGAGCACAGAGAATACCAAGCAAGAACAACGGAAGCAACGCCGCTTCCTCAACATGTTCACTACCCCGCTGCCACCCTTGGCGCTGCCAGCCATGGGTGACCACCGATCCTGAATGATGATGCAGGCCATGCGGCATGACTGTCATTCTGTCAACAGGTTTGAACATGTCGTCAATCTGGCTAGTGTTAGTCATGAGTGGTTCCAAATAAAAGGGGAGTCGTAGGGTGGTTCTTTAGTAGGAGGCATTTGGCTGAGAGAGGTGTGTAACCGGCATTCAGTGTTAAAAATAAAACACTAACTGCCAAGTAAGTGTCGCAGTTGTACTCATGTTGTATCCATGTTTAATGATGAATGAGAACAATTGCATTGTGTTAAACTGGAGAATATGAGAGGGCTAAATGCAGT
>CL28006Contig1
CCTGGTCCGACGTCGACTACCTCACTGCCAAAAGGACTGGCCTCTGGGCGTACCCGGTGTCGAAGGTGCTCCTCGAGAAGGCGGCGTCGGAGTTCGCGGCGGCGGAGAGCATCAGCCTGGTGACCCTGTGCCCCTCCGTCACCGTGGGGGAGGCGCCCGACAGGCAGGTCTACACCACAGTCCCCGCCATCCTCTCCCTGCTGTCCGGCGACGAGAAGGAGCTGAAAGTGCTCAAGGGCATCGAGCGGGCCTCCGGGTCCGTGCCGCTGGTGCACGTCGAGGACGTCTGCCGCGCCGAGATCTTCGCCGCCGAGGAGGCCGCCGACGGGCGGTACATCTGCAACAGTCTCGACACCACCATCCTGGAGATGGCCCGGTTCCTGGCCGACAAGTACCCGCAGTACGACGTCAACACCGACCTCTCCGGCGGCGATCTCCTTGAGAAGCCGATTGCGCTGCTGCCGTCCACCAAGCTGATCAAGGAAGGGTTCGAGTTCAAGTACAAGACACTGGAGCATACCTATGAGAACATGGTGGAGTACGGCAAGGCCCTGGGGATCCTGTCCAACTGATGTGATGCTGATCCTCCGTGTGCTGATCTCGTCACGTCATCAGAAAGCCAAATAACTGCGGGTGGTTTGAACGTAGCTGTTCAATTCCCCTTTTCAGGAGTATCTGCGAGCAAGTTTGTTTGAGTGTCGCTCTTTCGCCTTTTTTTTGTTTTTTTGGCGAGTAAGTTTGAATGTGGCTCCTCTGTTCCATGGAAATGTGTTTTGCGAGGAAGTTTGAATGTAATGAAGCTCTTCCTGTTCCTTCGATCCTGTTCCTTCGAAATGTGAG
>CL28592Contig1
GACCTCTGCCGCGCCGAGCTGTTCGTCGCCGAGGAGGACGCGGCCGCGGGGAGGTACATATGCTGCGGCCTCAACACGACTATCGCCGAGGTCGCGCGTTTCCTCGCGGATAAATACCCGCAGTACGGCGTGAAAACGAACCTGCTCTCCGGCGAGCGGCTTCAGAAGCCGAGAGTGCGTCTGTCGTCCGAGAAGCTGGTGAAGAAAGGGTTCGAGTTCCGGTACAGAACGCTGGATGACATGTACGACGACATGGTCGAGTATGGCAAGACCCTGGGAATCCTGCCCAGCTGATGTGAATATGTGATGCTCCTCTGTTTCGGCCGGCGATCAGGACTTAGGGAGTCAGAACACACCTGCAAAATAAGCCTATGCTTTTGCTGCTAGTGTGCTGAACCGTAGCAGTTCAGTCAGTTCGTATAAGACTAGAAGAATATGCACGCGTTGCCGCGGGACTTTCTTATAAATAAATTTATTATACATAATAATTTTACTAAAAAAAAAAAGATCGGAAGA
>CL7057Contig1
GCTGGGGCGTTCCTCTAATGTCTCGTCTGCTTGTGATTCTCCTGCTACAGCTGACTCGCCTTCTCTGTTCACTCTTTCTCAGCTTCAGAAACGCCACGGAGGGGGCCGGAGCAGAGCAGAGCGGATAGCGGAGGATAGAGAGCAGAGCACCAGATCAGATCAGATGGCGCCTCCGTCTCCCCAGCCGCGAGTGCGCGTGCTCGAACGCATCCGCGTCGAGCCGCAGCCATCTGGTTCTGAGCAAGAAGAGCCTGCGCTCCCTCTCACCTTCTTCGACGTTGCCTGGCTCTTCACCGGCCCCGTCGAGCGCCTCTTCTTCTTCCGCCACCCGGAGCCGGCCTCCACGCTCCCGCTCCTCCGCTCCTCGCTCTCCCTCGCGCTCCACCGCTTCTACCCGCTCGCCGGCACAATCAGGCCCCACGCGCCCTTCCTCTGCTCGTACACCCGTGGCACCGATGCCCTCACCATGGTCGTCGCCGAGTCGGACAGCCCCGACGATTTCGACCGCCTCGTCGCCAGGTCGCCCAGGGACCTGGCCCTGATCCGCCCGCTCGTGCCGCAGCTGCCGCCGCCGGGGGACGACGGAGCGTTCGCTCTCGCCGCCGTGCAGGTCACCGTCTTCCCTGGCCGCGGCCTCTGCCTCGGCGTCTCCGTCCACCACGCTGCTTGCGACGATGCCTCCACCATGCACTTCGTCCGCACCTGGGCCGCGGCCTGCCGCCTAGGTCTCGAGAACGACGAAGGATCCGAGGACACCGTGCTGCCGCCGCCGCCGGTGCTCGACCGGTCCGTCGTCGCCGACCCCGACGACCTGCGCGGGAAGACGCTCGCCGGGATGGCGCGCCTCGCCCCTCCCCCTCCCCCGACACCTCCGCCGCCGCAGCAGGAGGAGAAGACGCCGATGGTGATGGCGTCGTTCTTGCTGCCGCGCGAGCAGATCGACCGGATCAAGGAGGGCGCGGCGGCAAAGGCAGACGCAAAGGCATCGTCTTTCGTGGCGGCGTCGGCCTTGGCGTGGGTGTGCCTCCTCAAGTCCGGTTCCGCTGGCGTCGCGGGCGCCCAGCGCAGCCACATGCTCTTCTCCGCCGAGTGCCGGTCCAGGCTGACGCCACCACTGCCAGCCGAATACTTCGGCAACTGCCTGCGCCCCTGCTTCGTGGAAGCCGCCACGGTGGACCTTCTCTCTGGCGAAACAGCGGCCGGCGTGGCTGCGGCGGCGGCGGCGATCGGGAGCGCGATCCGGGAGATGGAGCAGGGCGTGCTGGAAGGCGCGGAGGGGTGGCTGGGCAGGGTGCTGTCGGTGCTTCCGGAGCGGCCCATGTCCGTGGGCGGGTCCCCCAGGCATGGCGTGTACGAAACCACGGACTTCGGGTGGGGCTGGCCGGCGAGGGTGGAGATGGTGTCGGTGGAGAAGACGCCCGGGACGGTAGCGCTGGCGGAGAGCCCGGAGGGAGATGGCGGCATCGAGCTCGGGGTGGTGTTGCCGCCGGACGCCATGGATGCATTTGCTTCGTGCTTTGCACATGCCGTCGGCGCCACCGTTTGATTGGCATTCCGACCCGAGGTGCAGCTGCTCGCCTTCTTCAACACCACAAAACCAAAGATTCAATTGAAGGAGCGTATTATATGTGCTTGATTAATTGATTTACTTTACTGTCTTGAGTGAGCTCGTTCTTTCAGTAGATGTGCGAAGTCAAGTAATAAGCCAGTCGAATTTCTCCGAAATCTATCAAGCGTCATGATTTATGAATGAACCGTTTGCAATGACCAG
>CL6042Contig1
GACCTCTGCCGCGCCGAGCTGTTCGTCGCCGAGGAGGCCGCCGGCGCCGGCAGGTACAACTGCTGCAGCCACAGCACGACCGTCGTCGACCTCGCGCGTTTCCTGACACAGAAATACCCGCAGTACGATGTGAAACGGAATCTGCAGTAAGGATATATATCTCGCACCGGCCCAGAGCTAGCTAACTAGTGCTGCAACGCAATGATCAGTTGGTCACGGCGAGCGAGTGAGGTGACACAGTATGTATGCTCCTGCGTTTCAGCACCTACGATCAGGATCAGCTCCTGGAGAAGCCGAGGGCCCGCATTTTGTCGGCGAAGCTGGTGAGGGAAGGGTTCCAGTTCAAGCACAACACCCTGGATGAGATCTACGGCAATGGCATCGAGTACGGCAAAGCCTTGGGTATTCTGTCCAACTGATCGAGTCATGAGACACAGGACGCTTGCATCGTCGCTCCACGGATCACGGCGCGAGGCATTTTGATTTTCACAGTTTCGGGGCTGTTTGTATGGAGCATGTACATGCTACTACTTGAATGTTCAATAGCAAATCGACAGGAGTAGTGTACAAAATACACCTCGTGGTATTGTGTTGGTCATCAGTCGGTTTCAAAAAACTGAAACAAGATTGGCTGAATAATGTTCTCTATTGCTGTTGATTGTACTTATAACAACAGTGTTAATTTCTTATCCAGCTAGGTTTGCTGGTTTAAAAAAAAAAAAAAAAA
>CL29339Contig1
CGAAGAGTCCGCAGAGTAGCGATGGGGTCCCCGCACGTCGCCGTGGTGGCTTTTCCCTTCGCCTCCCACGCCCCGAAGCTCCTCATGGTTGCGCGCGCCCTCGCCACCGCGGCGCCGTCCGCGACCTTCTCCTTCATCTCCACCGCCGACTCCCTGGCGCGACTTGGTGTCTCGGCGGTCCCGGGGAACCTGCGGTTTGTGGAGGTGCCGGCTGCAGGAGGCGACGATAAAGGAATCCTGCCATGGCGCCGGATGGAGCTGTTTGTCGAGGCCGCGGAGGCTGGCGGCCTCAGGCAGGCGCTGGAAATGGCACGCGCCGCGGCTGGGGGCGCCAGGGTGACCTGCGTCGTCGGGGACGCCTTCATGTCCATGGCCGCGGAGGCCGGAGTGCCCTGGGTCGCGGTCTGGACGGGCGGCCCGTGCGCGCTCCTGGCGCACCTCATCGGCGACGCGATCCGCGAGGACATCAGTGACCACGCCGCGAACAGGGCCGAGGAGCTTCTGACCTCCCACCCAGGCCTCGGGAGCTTCCGCGTCCGCGACCTTCCCTTCGGCGGCGTCGGCGCCAGCGGCGACATGCACCGTGTCATGAGCCTCCTCCTCAGCCGCCTGGCGCAGCGCCTGCCCCGCGCCGCCACCGCCGTCGCGCTCAACGCCTTCCCTGGCCTCTTCCCGCAGGACGTGTCCGCCGCCCTCGCCAACGCGCTCCCCAACTCCCTTCCCATCGGCCCCTACCACCTCCTCCCGGGCGCCGCCGCGCCAACCGACGACCCCCACGACTGCCTTGCCTGGCTCGCTCAGCGCCCCGCGGGCACCGTGGCGTACGTCAGCTTCGGCACGGTCGCGGCGCTACCACCGGACGAGCTCCGTGAGCTGGCCTCCGGGCTCGAGGCCAGCGGCGCGCCCTTCCTGTGGTCGCTTCGGGAGGACGCATGGCCGCTGCTCCCGCCGGGGTTCGTGGACCGCGCCAAGGCCAACGGCTCCGGGCTCCTGGTGCCATGGACGCCGCAGGCCGCGGTGCTGCGGCACCCGGCAGTGGGCGCATTCGTCACGCACTCCGGCTGGGGGGCCGTCGTCGAGGGGATGTCCGGCGGTGTGCCCATGGCGTGCCGCCCCTTCTTCGGGGACCAGCAGATGAATGCGCGTGCTGTGGCGCACCTGTGGTGCTTCGGCACCGCGTTCGGCGACGACACGCCGATGACGAGCGGTGTCGTGGCGGAGGTGGTGACGTCGCTACTGACAGGGGCGGAAGGGGCCCGGATGAGGGCTACGGCGCGGGACCTGCGGGCCAGGGTGGTCGAGGCGTTCGGCCCCGACGGCGGGTCCGTGAACAATTTCCACAAATTTGTCGAGGTTGTTTGTGCTCGAGTGTGATCCACAAAAATGACGCCGTAATGTCACCAGTTATACGAGGAGGTTGCAATGGAACAAAGGAGATCAGAAGTGATTCTTCTCGTCAGATGGAAAACTACTAGCTCGAATGTAACTGTTGGAATAAACGTGCTTGGCCTCATTGAGAACTCCAATTATTCCGGAAAGATCGGAAGA
>CL3124Contig1
CGTCGGCGACTTCGTGCCGGCGCTCCGGTGGCTCGACCCGCAGGGCGTGGTGGCCAGGATGAAGAAGCTGCACCGCCGGTTCGACGACATGATGAACGGGATCATTGCAGAGAATAGGAAGGCCAGGGCTACGCCAGCCGCCGGAGAGGAAAGCAACAAGGATTTGCTGGGCTTGCTGCTGTCGATGGTGGAGGACGAGCGGAGCGGCGACGAAGTCAGGATCACCGAAACCGATGTCAAGGCACTTATTTTGAACCTGTTCGTAGCAGGGACCGACACCACGTCGACCATAGTGGAGTGGTCGCTGGCCGAGCTAATCCGCCACCCGGACATCCTCAGGCAGGCACAGGAGGAGCTGGACGCTGTCGTGGGCCGCGGAAGGTTGGTCACCGAGTCAGACCTCCGACACCTCACCTTCTTCAACGCGGTCATTAAGGAGACGTTCCGTCTGCACCCATCGACGCCCCTCTCCCTTCCTCGCATGGCTGCCGAGGAGTGTGAGGTTGCCGGCTACCGCATCCCCAAGGGCTGCGAGCTGCTAGTCAATGTGTGGGGCATTGCCCGCGACCCGGCCCTGTGGCCTGACCCGCTGGAGTTCCGCCCTGCCAGGTTCCTGCCAGGTGGATCGCATTCGGATGTGGATGTTAAAGGAGGCGACTTCGGGCTTATACCATTCGGCGCTGGCCGGAGGATATGCGCCGGCCTCAGTTGGGGGCTACGGATGGTCACACTAACTAGCGCCACTCTGGTGCACGCGTTTGATTGGGAGTTGCCAGGAGGACAGACACCAGACAAGCTGAACATGGAGGAGTCCTTCACCTTGCTGCTACAGCGGGCTGTGCCGTTAATGGCTCATCCAGTACCTAGGCTGCTACCATCAGCATATGAGATCGCATAAAAAGGCTCAAGGGACTGGTGAGATTGAAGTTGTGAGCTCACGGTCTCACCTCTACTGTATCAAGTAAATTGGCATGAAAGACAAGGTGCTTATGTATTGTTGTTCACTTTGATTGTTCTACTAAATATTCTTGCTCTAGCTAATATCGGTAATGAAATATTATATTTTGACATGCTTACGCTCCTCTCCTCACTTGTTTAAAGCTCACCTGTGTCTAGTTGAAAGATACGTGCTGTGGTAGTTTCTGTCAATCCATGTTGTTTATGTAAATTTTATTTTCTATTGTACTCTTGTTGAGGCTATGTGACGTCAAAGCACAAGTAGTTGAGGTTGTTAGGAAAATATTTGATGATTGTTGTATATAGATAAAAGCCGGACGGCCTAGGGCTTCAACAGACTTGTAACATCCTTTTCAGCTGGATCGATCAGCACCATATAACTCACAATTCACATGGAAA
>CL3124Contig2
GGTAAGACAATGACTTGGCACCCGATTCACCAATCACTATTCTTCTCCACCACTACATACCCATGCCCGTGCCCGTGCCCGTGCCTTTATTTCCCGCGCTGCACGCAACGCACGTCGTCAAGCGATCGAACCCATCATGGAGCTTGTGCTCACTACACCTGATCTCCCAACCCCGCTGCTGCTCTCCACCTTGACGATACTAGTGTCCGTGGCCTCATGCTATGTCCTCTTCTGGAAGCAGCAGCAGGCGGCGCGGCGAGCGCCGCTGCCGCCGGGGCCGAGGGGCTGGCCCGTGCTGGGCAACCTGCCGCAGCTGGGCGGGAAGACGCACCAGACGCTGCACGAGATGACCAAGGCGTACGGCCCGCTGCTGCGGCTGCGGTTCGGCAGCTCCGACGTGGTGGTGGCCGGGTCGGCAGCCGTGGCGGAGCAGTTCCTCCGCGTCCACGACGCCAACTTCAGCTGCCGCCCGCCCAACTCCGGCGGCGAGCTCATGGCGTACAACTACCAGGACGTCGTGTTCGCGCCCTACGGGCCCCGGTGGCGCGCGATGCGCAAGGTGTGCGCCGTGAACCTCTTCTCCGCGCGCGCGCTCGACGACGTCCGCGACGTCCGGGAGCGCGAGGCAGCGCTCATGGTGAGGTCGCTCGCGGAGCAGGCCCGCGACCGCGATAATAATGCGCCGGCGGTGGCGGTGGCGCTCGGCAAGGCCGTGAACGTCTGTACGACGAACGCGCTGTCGCGGGCGGCCGTTGGGCGGCGGGTGTTCGCTGCCGCCGGCGACGGCGACGAGGGCGCGAGGGAGTTCAAGGAGATCGTGCTTGAGGTGATGGAGGTGGGCGGGGTGCTCAACGTCGGCGACTTCGTGCCGG
>CL3948Contig1
CGGGGACACGCCCCTCGAGTTCCTCGGCGTTCCGCCCATGCCGGCATCTCACCTGATCGCAGAGCTGCTGGAACACCCGGAGGACGAGCTGTGCAGCACCATGGCGAGCATCTTTAGACGCGGCATGGACACTGGGGGAGTTCTGGTGAACACTTTTCAATCACTGGAAATCCGGGCGTTGCAGGCGCTCAGTGATCCCCAGTGTGTCCCGGGCAAGGTGCTGCCTCCGATCTACTGCGTCGGGCCTTTAGTCGGCAATAGCGCACGGGATCCTCGTGCACGAGCTGATGAGAGGCATGAGTGCCTCAGATGGCTGGACGCTCAGCCGGAGCGCAGCGTTGTGTTCCTCTGCTTTGGGAGCATGGGTGCATTCTCGCAGGAGCAGCTCAAGCAGATTGCCACTGGGCTGGACAAGTCCGGGCACCGATTCCTGTGGGTGGTGCGCAGGCCGGCAAGCAGTATCTATGACCCCAAGAGGTTCCAGGGGCAACAACCTAAGCTGGACCTCGACGCTGTCCTCCCAGAGGGATTCTTGGAGCGGACAAGGGGCCGAGGCCTTGTGGTCAGGTCGTGGGCACCCCAGGTAGAGGTTCTCCAGCACCCTGCGACTGGTTCGTTCGTGACCCACTGTGGGTGGA
>CL15295Contig1
GAAGACGACGGTCAGGAACCCCGGTCCGATTCATTATTATGTCTGTCGTCTGCTGCATGCACTTCCTTCGACGATATATCTCACTAAAGTAGCAGATCGAATTCGATTCGAGAGGTCAGATTTTAATTGTTCATCATGACATGGCGAAGAACTCCCACGGTCCCACCTCAAGGACTTGCAGGCGCTTGGTCCCCTGGAAGTCCTCCGCGCCGACCTCGACGAAGGCGGCAGCTTCGACGAGGCCGTTGCCGGCTGCGACTACGCCTTCCTCGTCGCCGCTCCGATCAACCTCGCCTCAGGGGAGGATCCAGAGAAAGAGCTGATCGAGCCTGCCATCCCGGGGACGCTGAACGTGGTGAGGTCGTGCGTGAAGGCCGGCACGGTGCGGCGCGTGGTCCTCACCTCGTCGGCGGCCGCGGTGTACATCAGGCCGGATCTGCGAGGCGGCGACGACGACGGGCATGTCCTGGACAACGAGTCCTGGCTGGTCCGACGTCGAGTACCTCAG
>comp131906_c0_seq1_1
CCCGCGCGTCGAGGCCATGCTGTCGTCCTTCGGAGGGGTGGCCGTCGTGCCGCTGCGCCTGCCCCGTGTGCCGGGGCTTCCCGAGGACGCCGCCAGCACGGCGGACCTCTCGCCCGACGGCGCCGAGCTGCTCAAGGTCGCGCTGGACGCCGCCCGGCCCCAGGTGGCCGCGCTGCTGGCCGAGCTCCGCCCGGACGCCGTGCTGCTTGACTTCGTCACCCCGTGGGCCTGTGAGGACGCCACGGCGCTAGGCGTCAAGTCGCTCCACTTCAGCGTCTTCTCCGCCGTCGCTCTCGCATACCTCGCTGTCCCCGCGCGCTGCCCCGACGGAGCCGGGTCGGGGGCGGGGCCGTCGGCGTGCGACCTCATGTCCGCCCCCGCTGGCTTTCCCGGCTCCTCCCCGCTTGCCGCCGCCGGCGTCCCGGCGTACCAGGCCGCCGATTTCACGTACGTGTTCACCAGCTTCGGCGGCCAGCCCTCTGCCTACGACCGCGTGGCGGCGAGCATGCGGGCCTGCGACGGCGTCGTGCTCAAGACCTGCGCCGAGATGGAGGGCGCCTACGTGGACTACCTCGCCGCTCAGTTCCAGAAGCCCG
>CL15263Contig1
GAGGATCTGCGCCGGGAAGCTGGCTGGCATGGTGTTCGTGCAGTACTTCCTGGGCACGCTGCTGCAAGCGTTCAACTGGCGCCTCCCCGACGGCGAGGTGCTGGACATGAGCGAGACGTTCGGGCTCACGCTACCAAAGGCCGTACCGCTCCGCGCCATTGTCACGCCGCGTCTCCCGCCGGAAGCCTATGCCTGAGTTAGTTGTCAGTCCGCGCTGTTGTCATGGGCTCATGGCATGGAAGGATGATTAGAAGGTTTGTGCTTGCCAACCTGCATACACATATTCTGTTTATGTTTTTTTTATAGAAACAACATGGTATTAATATACACAACAAAATGCACATCCCTATGCTTAATTACCGGGCATTTGATATGGAAAAGTCACCTT
>CL3290Contig1
CGGACACGTTTGTTTGGTGACATTTCCATCCCACCAACAGCAGCAGGTCGTCTTCTTTCTAGTGCTTGCTTGTGTTTGGTGGATCTGAATCGGACACCATTCTGATCTGCTCACCGCCTCCTCCCTCTCCTCTCTCCCTGCTGCGGTGCGGCTCCAGCTCCAGGCACGGGAGAGGGGGCCGCATCTCCAGTTCCCCATGGCCGCCACCACCAAGGTTCTTGACAGGCTCAAGGTGGGGGCTTCACCTCCGGCGCCCGGCGGCGTGCTCCCGCTCACCTTCTTCGACGTGCCCTGGCTCTTCACGGGCCCCGTGGAGCGCGTCTTCTTCTACCCCTACGCGCACACGGCGGAGCACTTCGCCGCCCACCTCCTGCCGTCCCTCGTCTCCTCCCTCTCCGCCACGCTGCACGCGTTCTACCCGATGCTCGGCCGCGTCCGGCCGAGCCCGGACGGGGGCGGCGGGTACGAGTTCTTCTGCTCCGCCGGCGGGGAGGACGGCGAGGCCATCGAGCTCACCGTCGCCGAGAGCTCCGACGACTTCGACGAGCTCTCCAGCGACGGCTCGAGGGACGTCGCCCGGCTGTACGCGCTGGTGCCGCGACTCCCGCCGCCGGAGGCCGACGGGTCCTTCGCCCTCGCGGCGGCGCAGGTCACCGTGTTCCCCGCCCGCGGGGTCGCCGTCGGCGTGTCCATCCACCACGTGGCCTGCGACGACTCCAGCTACATGCACTTCGTCAAGACCTGGGCCGCCCGGTGCCGGGAGGCCGTCGGCGGCGCGGACGCGGTGCCGGTCCCGCCGCCGCCGCCTTTCTTGGACCGTGGCGTGGTCGCCGACCCCGAGGGCCTCGCCGCCAGGACGCTCGACGAAATGCGCCAGCTGGCGGCCAACGGCCCGCCTCCGCCTCCGCCGGCGCCGGCAGGCCCGCCGCCGAAGCTGGTCATCGCGTCGTTCGCGCTCACCCGCGACCGCATCGACGCACTGAAGCGGCGCGTGGCCGCCAAGGTCGCGGACGGCGGCGGCACGGGGCGCGTCCACTGCTCGGCGTTCACGGTGGCGTGCGCGCTGGCGTGGGCCTGCCTGGCGCGCGTGGGCGGCGGCGGCACGGAGCGGCCCCGGGCGCACCTACTGTTCTCGGTGGAATGCCGTCGCCGCCTGGCGCCGCCGATCCCGCAGGAGTACCTGGGCAACTGCCTCCGGCCGTGCTTCGTGGAGGTGGGCGCGGCCGAGCTGCTTGGCGGCGACGGCGTGGCAGCAGCGGCCGCGGCGATCGGCGCGGCCGTCGCGGGGCTCGACGGCGGCGTGCTGGACGGCGCCGGCGGGTGGTTCCACAAGATCCTGTCGCTGGTCCCGGAGCGGCCGATGTCGGTGGGCGGGTCCCCGCGGTACGGCGTGTACGAGACCGACTTCGGGCTGGGCCGGCCGGGCAAGGTGGAGCTGGTGTCCATCGACAAGACGCCCGGCACGGTGTCCCTGGCCGAGGGCCGCGACGCCGACGCGCACGCCGCCGGGGTGGAGATCGGCGTCGTGCTGCCGGAAGCCGACATGGCACGATTCAGCTCCTGCTTCGCCGACGCATTGGAGGAGCTCTGTGACTGAACTGAACTGAGCAGCATGGACGACGACGGCTGCTCCATTCTCGAGAAGCTGGTTATCAGCTCGCGATTACATTACATGAATTGGTGGTTAAGGAGTAGTAAGTAAGAAGATATATAGAAAGAGAGATGATCCGAATTGAAGTGTATATTTGAGGGAGAGATGGATACATAAGTAAATTTCATATGCTGGAGTATTAAAGAGTGTGATAAAAAGAAATCGAATTTGTTGGATTTATTTTAAAAGTAAAGAGATCGGAAGAGCGTC
>CL22745Contig1
CGCAGCAGCTAGCCCTCCTGCCTCCGATCATCCATCCATCCATCCATCCACAGCGCTCGCAGTCGCAGCTAGCTAGCTCTCTCGCTCCGACGATCCGGCCGGCGACCGACGCATACGTCCGGCGAGAGCTGCTAGTGCTGCTGCTGTATCGGAGCCGATCCACCTGCCGTGTCTCTGCTACAACGTAGAGAGGAAGAGCGGACGACCATGGCCGGCGCGACTGTGACCGTGGAGGAGGTGAGGAAGGCGCAGCGCGCCGCCGGGCCGGCCACCGTGCTGGCGATCGGGACGGCGACGCCCGCCAACTGCGTGTACCAGGCGGACTACCCGGACTACTACTTCCGGATCACCAAGAGCGAGCACATGACCGACCTCAAGGAGAAGTTCAAGAGGATGTGCGACAAGTCGCAGATCCGGAAGCGGTACATGCACCTGACGGAGGAGTACCTGGCGGAGAACCCCAACATGTGCGCGTACATGGCGCCGTCGCTGGACGCCCGCCAGGACATCGTGGTGGTGGAGGTCCCCAAGCTGGGCAAGGCCGCGGCGCAGAAGGCGATCAAGGAGTGGGGGCAGCCGAAATCCAAGATCACCCACCTCGTCTTCTGCACCACCTCCGGCGTCGACATGCCGGGCGCCGACTACCAGCTCACCAAGATGCTGGGCCTGCGCCCCTCCGTGAACCGCCTGATGATGTACCAGCAGGGATGCTTCGCGGGCGGCACGGTGCTGCGCGTGGCCAAGGACCTCGCGGAGAACAACCGCGGCGCGCGCGTGCTGGTGGTGTGCTCCGAGATCACCGCCGTCACGTTCCGCGGGCCCAGCGAGTCCCACCTCGACTCCATGGTCGGGCAGGCGCTGTTCGGCGACGGCGCGGCGGCGGTCATCGTGGGTGCCGACCCCGACGAGCGCGTGGAGAGGCCGCTGTTCCAGCTCGTGTCGGCGGCGCAGGCCATCCTGCCGGACTCCGAGGGCGCCATCGACGGCCACCTCCGCGAGGTCGGGCTCACGTTCCACCTGCTCAAGGACGTCCCCGGGCTCATCTCCAAGAACATCGAGCGCGCGCTGGAGGAGGCGTTCAAGCCGCTGGGGATCACCGACTACAACTCCATCTTCTGGGTGGCGCACCCCGGTGGGCCGGCCATCCTGGACCAGGTGGAGGCCAAGGTCGGGCTGGACAAGGAGCGGATGCGCGCGACGCGACATGTTCTCTCCGAGTACGGCAACATGTCCAGCGCCTGCGTTCTCTTTATCCTGGACGAGATGCGCAAGCGCTCGGCCGAGGACGGGCAGGCCACCACGGGCGAAGGCTTCGACTGGGGCGTCCTCTTCGGCTTCGGCCCCGGGCTCACCGTCGAGACCGTCGTGCTCCACAGCGTCCCCATCACCACCGGAGCGGCGGCCATCACCGCCTGAGATGATATCCCTCCTCCTCCAGTCGTCGATCGTTCGTGATTATTTTCCCCCAACGCAAATAATGTGCTCTGTATTATCTGCATAATTGTCGTGTGCCGTAGTAGCTGTTATTACCTGTTATTTTCCATGTACTATCGCCAGTCGCACAATATGAGCATGCATGTAAGTGTAAGGCAAAGCCCTGGTAGTAGAACCTTAATTTTAAGGGCGAGCTAGATCACGGATAAAACCGTTATTATTATCACTAGCTACTTTTAGCATGGATGGTGAGGTATTGTGTACTGTACCTGTGTAAGATAAGCTTGGCTGGTTTTTATTAATATTTTAATTTGTTTAATTTGTTCAGAACAGAATAGAAGGAAATTGTAGTGCGGTGGTGATGAGCAAATTGGCTGCCATTTTTAGTGCACCTCAAGTTGGTTCTAGTCCTACTACGTATGAACCCTTATCTAGTACAGTACTATTCAAATTAATAATAGTGAGAGGTCCTAGATCGGAAG
>CL576Contig1
CTTCCAGGTGGTCAACCACGGCGTGCCCGCGGCGGTGCTGTTGGAGCTGCAGAGGGTGGGGCGTGCCTTCTTCGCGTTGTCGCGGGAGGAGAAGGAGCAGCACTGCACGGGGTCCGGGTCCTCTGGGTATCCCGCTACCGGAAGCATCGAAGGCTACGGCATCGGCATCACGGGTCCGAGAGGCTCATCTAGGGATTTGGAGGGCAAGAAGAACTGGGAGGACTACTTGTTCCACTACGTGGCGCCGCCCACCGTCGTCAACCACGACATCTGGCCCAAGAACCCCGCCGGCTACAGGGAGGCCAACGAGGAGTACTGCAGGCACTTGCAGCGGCTGACGCGCGAGCTGTTCGGGCACCTCTCGCTGGGCCTCGGCTTGGAGAAGGACGCCATGAGCGAGGCCTTCGGCGGCGACCAACTGGTGCTGCTGCAGAAGATTAGCTACTACCCGCCATGCCCGCAGCCGGAGGTCACCCTCGGCATTGCGCCGCACACCGACATGTGCGCGGTCACCGTCCTGCTGCCCAACGACGTCGAGGGGCTCCAGATCTTCAAGGACGGCCGCTGGCACGACGTCAAGCACGTGCCCGAGGCACTCATAATCTTCATGGGCGATCAGATCGAGATTTTGAGCTACGGGAGGTACAAGGCCTCGAAGCACCGTGTGACGGTGAACAAGGAGAAGACCCGGATGTCGTGGCCGACGTTCGTGGAGCCGCCGGGGGAGCTCGTCGTCGGGCCGCTCCAGCAGCTCGCCGCCGCCGACAGCCCGGCCAAGTACAAGCCTAAGAAGTACAAGGACTACCAGTTCTGCAAGAGCAACCTGCTTCCACAGTAGGCTGCCATTCAGCCGTCATATCTCTCCATCAACATGCTCCCCGTGTGAGGGCCTACGCACTCGATCGTTTTTATATTTAGTACATATAAATAATTGCCTGCGCGTTGCAAGATGCAATGACAGCAACAAAAATTATACGAGATATTTTGTAGCCCAGTCAAAATCAAGGCCATGATAATTTTATTTTGCACGCATGTTGTATATGACCATGACCAAATATGATCATGTTAGCCAATGTCTCATGGTCTTTGTCCTTGGTTTCAATTCATTCCATACATGATAGGCTGTTGGAATTGGCCAACTCACTATGGTGCAATGTATGTATCGAGTGTTGTATTCCTAATCCGGTGCATGGCGTTATGTAAGTAGTTGTTGGATATGTCCTGG
>CL576Contig2
GAAATCCATATGTGTACTCCATTGCTCGGCTCGGCGTCGCAAGTCCGAGAGAAATACACATATCCTGCTTTCGGTTACGTTGCAGAGAGGATATGCACTGATCTCTGAGTCCGAGATGGCGGGTGTCTACGAGAGCGTGCACGCGCTGTCGATGTCGGGCACAGTCCCGCCGGACTTCGTGCGATCAGCGCAGGATCAGCCTGGCCCCAACGCGTTCCGCGGGGACTCTGGGCCGGAGGCCCCGCCGCCGCCGGTGATTGACATGTCAAGGCCGGAGTGCGGGGCGCTCATGGCGGACGCGGCCACGGAGTGGGGGCTCTTCCAGGTGGTCAACCACGGCG
>comp35647_c0_seq1_2
GCCTCAACACGACCGTCGTCGAGATGGCGCGTTTCCTGGCACGCAAGTACCCGCAGTACGGCGTGGAAACAAATTTGTCCACCGACGACGACCAGCTCCTGGAGAAGCCGAGAGTGAGCCTGTCGTCTGCGAAGCTGGTTAAGGAAGGGTTCGAGTTCGAGTACAAGACCTTGGACGAGATATACGGTGACGTCGTCGAGTACGGCAAGGCACTGGGAATTCTGCCCTACTAATATAGGGTGGATAATCTGATGTATAGTCTGTTTGTAAAAAATACGTGTTGTAGTCAATATCTACGTCTAGATCTACCATAACGATAGGGTCAGGGCGTCTGGCCGCCGGACGTACGCTTAGCTTAATGGGCCTGCGAATCGGCCCAAGCAACTGGCCCTCTGGCCTCCCAAGTACTCTTGTAACATTTTCTCCTCGGTCGTAGCCACTACTTCTGCGGAGCCGTCCGTCCACAGCTAACGGCCGCATCCACCGGGCAATTCGCCCACCCCAGCCAACGTGGCGTCCGCTCGCACCC
>CL150Contig1
CCCCAGTTTTGTAGCAGTACATGATGTTATTTATAATAGAAAACAACTCTCCTAGAAGGCTATGGGCGCAGGTCACCACTTGGGGATGTGGAAGGCCAAATGGTTCAGCTTGCATGAAGTCTCTTGGAGTTCTCGCGCGTCTTCTTAGCTTCTGTGCAGCCTTCAGTAAATCAACCATAACTCTTTAGTGGGAAGTCCAAAAGATGCTCCGTTTGTTGGGTTGGAAAGTAGACTTGATAGGCTTTCCAATCATGTATATCATGCACCACGAAACTGCAGAGGTTGGTACAGATTTATATGTGAAGTTGGAGTACTTGTCACGTGAACTCAGTCTTGTGTATGTTAATGTTTGTTGCTTGAGCATAAACTTGGCGTAGAGCTTGAAGTTGGCGTAAGCAGTGGTTGGCTCGATGTAAATGGTGTATCAAAACTTGAGGTAGCTCTTGTGCTTTGCATACACCATAGCTTGTTGGATGTAAACTGTGCTGAACCCATGTTCCTAAGCAATAAGACATCAGAAGGCTTTAGTAGCATCCCATCCTCATTAATATTAGTATATAACATAAGGAACGAACGCACCTCATAATTCAAATGACGTGTACGAGCCCTTGTCATTGGTCCTTGTAAAGAATTCGACGTTGAATTAGTGATAGGGATTGTATCTGATGGAGCTATGTCCTCATCACCTCGGGGCCCCTCCCTTCTTTCCGGCATGGTCGTGGTAGCAAGAAGGAGAGGGCTGGGTCTCACCCATCATTGATAGAATCTACTGATGGCATTGTCATTGTGGCTTCATCGGGAGCTTGTTACCGTGAAAGAAATGCACAGAGCCTTGTCATTGAACTGTGTCGGCATCACTTTCTCGGGTGCACGGCACCTTCGACGAGCGCATGACAGAGACTCTGCAGCGACCCGTTGGATGATCCGCCCTCCTCCACTGCCTTCCGGCACGCGGCTTTCATCTCCATGACCTTGTCCCTAACCTTCCTCGCCGTCTCGCCGTCGCCCATGAGAGCTTTGACCGCTCGCTCCAGCTCGGCCGCCGCCACAAAGTTGTTCCTCTTCCTTTCCACGTCCATCGCCACGGCGACGCCCATGTCGGCCACCAGCGTGAACGCGTTGTAGTGCTGCTCGGCGCCGAGCGGCCATGGAACCATGGGCACGCCATGCCAGAGGCTCTCGAGGACCGAGTTCCAGCCACCGTGCGTGACGAAGCCTCCCACGGCGGCGTGGGCGAGTATCTCCTTCTGCGGCGCCTTGGTGGGCCACACGAACCCTCTGTCCTCTGTCCTCTCCAAGAACCCCGCCGGAAGCAGCTCCGCGAGGTTCCCGTCCGTGGGCATCTTCATGCCGGGCTCCGGGGGCCCGCGCAGCACCCACAGGAATCGATGCCCGCTGCGGTCCAGGCCGTGCGCTATCTCGTGCGCCTGCGGCGCCGTGAAGCAGCCTTTGCCGCCGAAGCAGAGGAACACCACAGAGCCCGGAGGCTGCGAGTCGAGCCAACGCACGCACTCGTGGCGCGCCTGCTGCTCGCCAGCGGGCGGGGTAAAGGGGATCACCGGCCCGATCGAGTACACCGGAGGGGCCGGGACACCGCGCGTGCACCACCCGTCGGCGATGGCCGCGAGGACGCGCGGCTCCGCCTCGGCAACGGTGTTGAGGACGATACCTCCGGCTTCCATGTAGCGCCTGCCGTTGTACAGGAACCAGTTGTAAGTGGTGATCTTCCTGTTCTCCAACCCCGTCGGCAGGCAGGACGCTGGCACCGGCGGCAGCCCGGGCACGTCCACGCCGCCTTCCACTTCTTCGAACTCGACGTCGCCGGCGACCTCCTCATCGAGCGCCGGGGAGCGCAGCAGGAGCGCGCACATCGCGGCGCTGCTGATCAGGTACACGTAGGCCGGCACGCCGAGCTCGTGCGCCGCGTCGAACAGCGTCGTGCAGAAGATGTCGACGACGACGCCGGCCACCGGGCACGTCAAGCCGGCGACGGCCGCCTTGACGTGGGGCGAGTACAGCTGCACGTAGCGGGATACGTACTCCTCGATGCCCGAGGTGTCGGTTGGGGGTGCCACTAATGGCAGATGGTGGAAGCGGATGGCGAGGCCAGAGGCCTCCTCCTGGCGTATGTGCTCGGTGATCTCGGACGCCCGCGTCGCCTCAGGCTCCGGCATAACGAGCACGGTGATGGTGAGGGGCCGTGCGCTGCGTGCGAGCAGCCGCTTGCCGACCTCGAGCATGGGCATGAAGTGGCCAATGCCCCAGACGGGCACCAGGACGACGGTCGGAGTAGCCATTGCTGGATCGACGTTTGTACGTAATGGGACAAGAAACAAGATGGGTGAGGGAAGTGGCTAATGATACAAGCGAATTTATCACTGGAGCGGCTTTGTTTTTATTTTATTCCGATCCAAAAAGTAAAAAACAAAAACAGAGAGGCAAGGCTAGTCCCATATATATGGTAGGTGAGATCAACGATTATAATCTCATCACCCGAAGAAATGGACGGTGAGTAGAGGGCCGCAGCTCTAACGTCAGTATGTCGGATAGGAGGGACTGTACCCATCTAAGAGGAC
>comp74919_c0_seq1_2
GAACACGCATGCATAGGGAGGTCGGTGAGATGCATAGATGAGACGTGATACATATAGCTTTTTTTTTTAGCAACATGTGATACATATAGCTGGCCTGCCTGGGTATGTATATCCGCAAATAAAATTCATAGAGAAATATATAGGTACGGTGTGGTGGATTGAAAGAGGCCTGTTAAGCCGCTCTCTTGTCGTGCAAAACTAAACAAGAGTGTGTGACCTCCATCCAAACCTTAAACGAACACCCTAGCTATTTACCATGCTCGATCATCATTCAAGCAAGCTCTCTCATTCATTACTTAGTTCTTTTGGCTAGCTACTACTAGCTTTTTCCTGGATCGCTCCTGCAGCTAATGGAGAAGTCCAGGGCGAGGCCATCGAGAGGCCACTGGCGGCCCGGTGAGGACGACAAGCTCCGGCAGCTCGTGGACAAGTACGGCCCGCAGAATTGGAACTCCATTGCTGAGAATCTGGAGGGGAGATCAGGCAAGAGCTGCCGGCTCCGGTGGTTCAACCAGCTGGACCCGCGGATCAACCGGCGGCCCTTCACGGCGGCGGAGGAGGAGCTGCTCCTGCAGGCGCACCGCGCCCACGGCAACCGCTGGGCGCTCATCTCCCGCCTCTTCCCGGGCCGCACCGACAACGCCGTCAAGAACCACTGGCACGTCGTCATGGCGCGCCGCCGCCGCCGCCGCCAGTACCACTGCTCCGGCTCCGGCGGTACCCTCACTGGCGATCCCACCACCGGCTCTGTTGTACCGCCTCGTCAGCCGTCGTTTCAGTACTTCCGTTTCGGAAGCTGCCCGCCGGCGACGATAGCAAAGACCACCACCCACTCGCTGTGCTTCGCGGTGCCTGCAGGTCCCGGGCCGCTCGGTCTCGGCAGACCAGGAACGTCGTACGGTGTCAGCAACAGCAACGTTCCCGCCGCCGCTGCCGTCGTATTGGACGGCCATCGTCATGACATGAGCAAATACCTTCTTGGCCGTGGCGATGACAATGGCGGTGCGGTTGCAAAGAGGAAGGACGACGTGCAATTCTTCGACTTCTTGGGCGTCGGGATCTGATGAAGCAAAAGAATGATATGGTAAAGTAGTACAACATTTGAACGATATACATACTGCAATATATTAGTGAGATTGTTACCTAGAAAATTGGGTGTTGGTGGAATCAGAAACAAGAATGGGCATTCCTGATGAGAGTAACTCTGTCTCACTCTCGACACCAAACGCTCGTGAGATGTGCTAGGGGTCCCATGTGTCAGTAACATAAACGACATGACAAAAACGATGATGTGAAGATAAGTCATTACTCCCAAATACTTCATTAGTTTTGTTCTAATTTTGACCAATAACACAAGGCAAGAAAAAACAACAGGGGAGCAAAAAAATTGGTTGATGGTGTGCAATAGATAACTAATGCCAGAGTGATGTTTAGATTTCCCGTTGTATAAGCCCACGTTTGGTATCGCTCCTGGAGCAAGTCATGCTCACTAGAGCTATAAATCAATCACAAAACAAAAA
>CL186Contig2
AGGAGAGAATCTTGCTGACTAGGATGTATAGAGGATGAATATAAAGGTCCATGAGTGCGGATAGTCTGAGACTGAAAGCTCAGCGTGTTAGGTGAAGCTGCTAGTGGAGTTGTTGGAAAGACAATATCGAAATCACACTCACGAAATGATGAGATGTGGGGCCTGCAGGGTTTTGAGTCCTCCATGATGGTGATAGCTCAAGGCTTGTTTGGTTCAAACATTACTAGAGCAAAATATGGTTCAAACATTAATTGCTAACCGTTGTGAAGAGTAGAATGCATATATACCGGTTATGCCACGGTTTTATGAAAAGATGCTTATTACTATATATTTTTAGATAAAAATAGGGATCACTACCTTTTAATTATCTGCCGAGAGAACATTACAGATTTAATCCACACGATGGAAATAGTGGGTAAACTGACAAAAAAAAGCATTTAATTTCTCTACTTTGGAACATATTTTTGTTAGGCTATAACATACAGATCCAACAAATTCCACCCATAAAATTGTTAAGGTATAATAGTCAAGGGTATTAGTGCAATAATCTCCTAGTCTAGGATTTCTTGACTATTATACATTAACAAAAATATCTATCAAAGTAAACAGGTATATAATAGTCAAGGGTATTAGTGTAATAATCTCCTAGTCCAGGATTTCTTGACTAATATCCTCGTCGCTAGGGAATTCATTTGCTAAGGGAATGAGAATGTATGAAAGTTATACAATTTCAAGATAAGCTCTAAAGAGAAACAGGTATTCTCTTTTTTGGAACAAACAATATGAAAGTGCCTCCAAAGATCTTATTGAGTCAAGTTTCATAGAATTATTTTTTTATTTCTAAGATTGGGTCCAAAATCACATATAAATTATTCAATGAAAGCCTCGAGATTCTTTATGAATTTAAAATAAGTGAAGCAGTTAAGATTAAATCATGAAAACGATATTGGACGACTCATGCGCTCCAACCACGTACACTTGATTATGACGAAGCTTAATGTTCACTTTGTAGACGTCGGATATATGGATGATATATGCGGAGCGAAAGGGGAGCGTGACGTTTTAACAAAGTGCATACATATGTTACCAGAACGCGAGTGACAGTTTTGTAAGTCTCTAGAATGTTGAAGTAGTTAACAACGTGATAGATGTAACCCCTGGATGATCATGCTATTATGTCATTTCCTAGAAGAATTGGTAGTCAAATCAATTAATTAATCAAGCAATGAATTGAAAGCTGTAAATGGCTTAAGGCAACATCTGGTTGTGAGTTGTGATTATTGGTGGCTGTCAACACTAACATTATTGAATCTAGAGTCAAGCAACCAAACACTAGTAATGTTTCCGTATTATAAGGTTGGAAAAAACAATGCTCTCAAGTCTCAACAACATAACATCATATTGACTCTCTTGTGGGCTGTGGCTTTGTGGGTCAGCTTGATTGGAGCTCCTGCATTCATCAAGAACTCAATATCTTTCACAAATGAGCTACACCTACACTGTCCTTTGCTTGGCCGTAACAAAAATTGTTCTGAAGCACTCTCGCAAAAAAAAAAAAAAAAAGAGTTCTGAAGCAGTGTTGCCGTAAACCACAGCCGTCCTGAACTCACTTGCCAAAAAAATTTTTGGGCCAAACTAAAAGGGAAATGATCAGCTTCATCGGACATGTTTGCGTGCGACGCTTTTGCTTTGCAGGACATGTTCACGGCGGGCACGGACACGTCGTCCATCATCGTAGAGTGGGCGATGGCGGAGATGCTCAAGAACCCGTCCGTGATGGCGCGCGCGCAGGAGGAGCTGGACCGCGTGGTCGGCCGCGGCCGCCGCCTGGAAGAGTCGGACCTGCCCAGCCTCCCCTACCTGCAGGCCCTGTGCAAGGAGGCGATGCGGCTGCACCCTTCCACGCCGCTCAGCCTCCCGCACTTCTCCTTCGACGCCTGCGACGACGTCGACGGCTACCGCGTCCCGGCCAACACCCGGCTGCTCATCAACATCTGGGCCATCGGCCGCGATCCGGCGGCGTGGGAGAAGCCCCTCGAGTTCCGGCCAGAGCGGTTCCTGCCGGGCGGAGGGGCGGAGAAGGTCGACCCGATGGGGAACTGCTTCGAGCTCATCCCGTTCGGCGCCGGCAGGAGGATCTGCGCCGGGAAGCTGGCCGGCATGGTCTTCGTGCAGTACTTCCTGGGCACGCTGCTGCACGCGTTCGACTGGAGCTTGCCTGACGGCGAGGAGAAGCTCGACATGAGCGAGACGTTCGGCCTCGCGCTGCCTAAGGCTGTGCCGCTCCGCGCCGTCGTCACGCCACGGCTCGTGCCGGAAGCCTATGCTTGAGTTAGCTGTCAGTTCTTCGCGTGTGTTGTTGGATGCTCTGTTGTTGCCTTCCTCATACGTACATATTTTTGTTATGAATGAATCCTACACTTGGTTGCCTGGTACAGTATTTGAGATTATGGACCTTGCATAGTTTCAATAGTTTGACAATCGATGATGGTTTGATCAGAAGAGGATCTGTAGAGTTGTTTAACCATGCGCTAACCTGTATCAAGTAAACAAGATGGATATGCACTAG
>CL6788Contig1
GAAGAATTGCAGGTAACAACAACAGGAGGCATGCAAGGAATGCAGAGCTGCACGCGATGCGCCACACTGCATTGCAGACAGCAAGCGTGTGTCTATATCGATCTCTATAAATCTCAAGAAGCAGACATGCATGGTATAGCGCAGGGCATCGACGATCCATCATCCATCGATCCATCAATCTCCAAAGTCGGCGATAGTGAATTACTAGCTAGATCTAGATGGCGTCGCCGTCGCCGCTGCTGCAGCTGCCGGCGCGCGTGGAGGCTCTGAGCGGCCTCTCCGCCATCCCGCTCGAGTACGTCCGCCCCGCCGACGAGCGAGCCGGCCTCGGGGACGCCTTCGACCTGGCGCGCACCCATGCCAACGACCACGCCGCGCCGCGGATCCCCGTCGTCGACATCTCCCCCTTCCTGGACGCCACGGCCAGCAGCCAGCAGCAGCGGGACGCGTGCGTGGAGGCCGTGCGCGCCGCCGCCGCCGACTGGGGCGTCATGCACATCGCCGGCCACGGCATCCCCGCCGAGCTCATGGACCGCCTGCGCGCCGCCGGAGCCGCCTTCTTCGCCCTCCCCATCCAGGACAAGGAGGCCTACGCCAACGACCCCGCCGCCGGCCGCCTGCAGGGCTACGGCAGCCGACTCGCCACCAACGCCTCCGGGCAGCGCGAGTGGGAGGACTACCTCTTCCACCTGGTGCAACCCGACGGGCTCGCCGACCACGCGCTCTGGCCCGCGCACCCGCCCGACTACGTCCCCGCCACCCGCGACTTCGGCCGCCGAACACGGGAGCTGACCTCCACGCTGCTCGCCATCCTCTCCATGGGGCTCCTCGGCCCAGACCGCGGCGACGCGCTAGAAAAGGCGCTCATCACCCACTCCCAGGCAGAGGCAGGGGACGAACATGAACAGAAGCAGCAGCAGCAGGACCTCGACCTCCTCCTGCAGTTCAAGATCAACTACTACCCGAGGTGCCCACAGCCGGAGCTGGCCATCGGCGTCGAGGCCCACACGGACGTCAGCGCCCTCTCCTTCATCCTCCACAACGGCGTGCCGGGGCTGCAGGTGCTCCACGGAGGCCGCTGGGTCACGGCGCGCGACGAGCCGGGCACCATCATCGTGCACGTGGGCGACGCCCTGGAGATCCTCAGCAACGGCCGCTACACCAGCGTCCTCCACCGCGGCCTCGTCAACCGGGAGGCCGTGCGCATCTCCTGGGTCGTCTTCGCCGAGCCGCCACCGGACGCCGTGGTGCTGCGCCCGCTGCCGGAGCTCGTCACGGCAGACCAGCCCGCGAGGTTCACGCCCCGCACGTTCAAGCAGCACCTGGATAACAAGCTTTTCAAGAAGAAACAGCAGGAGCAGCAGAAAGCAAAGGAGGAGGAGGATGGCAATGGTGTCCACCACCACGACGAGCCGCCGCCTCAGACTCAGACCAATTGACAACTCCCTCGTCGATCCATCAATAATACGACAATCTATCTATGCATCCGCCCACGCATATCTTCGCTCGCTAGTAACTAATAAGGAATTATCCTGCATTTTCATATATTTTTGTGTGGATCATATCGATCAAATTGTGCTACCCTCAGCCAGCATTCATTCTGTCCGTTCCATATTTACTCAATTTACTACTGTCGACTTTTGAAACTGGATCAAATCATCGCTTAGTTAAATTTGTCCCCTTTTCTTGTTCCTCGTTATAAAATTGTGTTTTTCGTTTCGAATTTGTGGGTGGCAAAAAACATAAACAAAGGACAGAACCTCTAGAGGAGACAGGAGAGTAATAAGGAGTTCTGTGGCTCATGGACCATGGCCGGCCGGCTATCCTCTTGCATGATATATCTATCCTTTTCTTAGTTAGTTTGCTCTTCTATTTAACATCGATAACAGTCCACAAATCAAACAAATCTGCTTTTTTGAGAAAAATTAAACAAGTCTGCTGCTAGATTGTGACGATCTTTTCTCAATTTGCTGTTGTCGTACTTTTGTAGATTTATTTTGGACTTTGTGATGTTTGCCGGCTTGTTCAGACTTCAGAGAGCCCAATATGAACGTATAGAGAAGATAGGCTAGCAGTCTCTGAAATGGGCTGGGCTTCCAAAGGAAC
>CL8117Contig1
AGCCATTTCCTCTGATGCAGAGAGCATTCCATCAAGCATCTTCTCCCGCGAGGCAGCACACAGCTATAAGTATAAATAACTGGCTAGTCCCCTTCCGCGCCTCCAAAGCCATTTCCTCTGATGCAGAGATTGGTTCATCGTCACCAGCATCAAATCTCCTTGTCAGTACGTTCCACATGGACAAGGAATTCGTGCCCACGACCATGAAGCAGCAGACCGTCGTCCTCTACCCATTCCCGGGCGTCGGCCACGTCGTACCCATGGTGCAGCTCGCTAAGGTGTTCATCAGGCACGGCTACGATGTCACCATCGTGCTCGTGCAGCCGCCTTCTGGGTTGCCCGACTTCGGCGCCAGCGTCATCGACCGCATCGCTGCCTCCAACCCGGTCATCTCCTTCCACGTCCTCCCGCCGATCTCGGAGCCGGACACTGATCAACTCGCCGGCTCTGGGAAGAAGAAGAACCCTCTACCCCTGCTGCTCCAGATGATGCGTAGGTACAACGACGCGCTCGAGACCTTCCTGCGCTCCACCGTTCCGCGGGAGCGCCTGCACGCCGTGGTGACTAGCATGTTCACCGCCCACGCCGTGGACGTGGCCGCTAAGCTAAGCGTCCCCGTCTACACGTTCTTCGCGGCGAACGCCGGAGCTCTGGCTGTCCTAACCCAGACGGCGGCGCTGCTTGCCGGTCGGCAGACGGGCTTGACGGAGCTTGGGGACACGCCCATCGACTTCCTTGGCGTCCCGCCGATGCCGGCGTCCCATATCCTCAGGGAGATGCTCGAGGACCCGGACGACGAGGTGTGCAAGACCATGGCGGAGATCTGGAAGCGCAACACGGACACCCGGGGCGTCCTGATCAACACCTTCTACTCACTGGAGTGCCGGGCCCTGCAGGCGTTCGGCGACCCGCTGTGCGTCCCCGGCAAAGTGTTGCCTCCTGTTTACTCCATCGGGCCGTTGGTTGGCGAGGGCGGGACGCACAGAGAGGAAGCGGAGAGGCACGAGTGCCTCACCTGGCTCGACGCACAGCCGGAGCGCAGCGTGGTGTTCCTCTGCTGGGGGAGCAGGGGCTTGCTGTCCGGGGAGCAGCTCAAGGAGATCGCCGCTGGCCTAGACAAGTCCGGGCAACGGTTCCTGTGGGTGGTGCGCACGCCGCCCAGCGACCCGAAACGACGCTGGGAGCCACGCCCGGAGCCGGACCTTGACACCCTCTTGCCGGAGGGGTTCTTGGAGCGGACCAGGGACCGCGGCCTCGTCATCAAGTCGTGGGCACCGCAGGTGGATGTGCTCAACAACCCAGCTATTGGCGCGTTTGTCACCCACTGCGGGTGGAACTCGACGCTTGAGGCCATCGCAGCGGGGGTGCCGATGCTGTGCTGGCCACTGGACGCAGAGCAGAAGATCAACAAGGTACTTATGACCGAGGCCATGGGCATCGGGCTGGAGCTGGAGGGCTACAACACAGGTTTCATCAAGGCTGAGGAGATAGAGACGAAGGTGAGGCTTGTGCTGCAGGAGTCCGAGGAGGGGAGGGAGATTAGGACCCGAGCAGCAGAGCTGAAGAAAGAGGCACACGCGGCGTTGGAGGACGGGGGATCGTCACAGGCGGCATTTCTCCAATTCTTGTCAGATGTTAAGAATATTAACGAATAGCTCACGACTAGCTCGGGGAAGGCGTGACGAATCTTTCTCCAGCCTTTTGTCATTCCTCGTTTCCTCTTCCCTGTTGTCGAGTTAACCATTTTGTGCCTTTCGAAATACTTCTCTGCGTCATAGTTAGCTTCTCTGGACCAATGGTCATCCAACCTCTCATCATTATCGATCAAAGAATGTTCAGTGCCTTCACCGGACAGGAACTTTTGTTCCATCACATCTCTGAGACTCAATTTCTCCAGCTGATCTTGCATTTCTTCGGAGGATAAAATTTGACTGAGGCCTGGTTTAGTTTCTAAAAATTTTTAGATTCACCAATCACATCGAATGT
>CL19316Contig1
TAACCCTCCGTGCTCTGCTCTCGCCGTCCCTCCAGATTTAATTTTTTATGGCACGCCCTGCCCCATACACAAAGCCACCATAGCCGGCTTCGTTCGTCTGTTACGTTGCGTCCGGTTCCCTCGCGCCGTGCGAAAATGGCCGTGCCGGAGGTTGTGGTCGAAGGCGTCGTCTTCCCGTCGGTGGCCCGCCCGCCGGGCTCCGCCGGCTCGCACTTCCTCGGCGGCGCAGGCGTGCGAGGCCTCGAGATCGGAGGCAACTTCATCAAGTTCACGGCCATCGGCGTGTACCTGGAGGACGCGGCCGTGTCCGCGCTGGCGAACAAGTGGGCCGGCAAGACGGCCGACGAGCTCGCGTCCGACGCCGCCTTCTTCCGCGACGTCGTCAAGGGCGACTTCGAGAAGTTCACGCGGGTGACCATGATCCGTCCGCTCACGGGCCAGCAGTACGCGGAGAAAGTGACGGAGAACTGCGTGGCGTTCTGGAAGGCCGTCGGCCTGTACACGGACGCCGAGGGCGTCGCCGTGGAGAAGTTCAAGGAGGTGTTCAAGCCCGAGACGTTCCCGCCGGGCGCCTCCATCCTCTTCACGCACTCGCCCACCGGAATCCTCACCGTCGCCTTCTCCAAGGACTCGTCGGTGCCGGCGGCCGGCGGCGTGGCGATCGAGAACAAGCCTCTGTGCGAGGCCGTGCTGGAGTCCATCATCGGGGAGCACGGCGTCTCGCCGGCCGCGAAGCTGAGCCTCGCGGCGAGGGTGTCGGAGCTCCTCACCAAGGGGACCGCCGCGGCCGCCGACGCGCCGCAGGTGGAGCCCTTCTCGGTCACCGTCTGAGCGAGCGGTCGAGCGGAGCCGCGAGGAGAAAGAGAACCAATCAAGCAATCACATCGTTGGGCGGCATGGCATCTCGCATCTGCCGCCGGCCTCGCGTGCCTCCGAAGAGATGCCGCGCCGATGCATGCGCATCTGTCGCGTCGCGTCTTGTCTGTCCGTGCTGTGGCGTCGTGTTTCCACCTTTCTGGTCGCATGTAGTAGTATGCCGTTCGCTGTTGCTCGCCAGGGTAACACTTGAATAAAAAACGCGGATATGTTGCACCCCCCCCTAATTCCCCAG
>CL16968Contig1
TGTGCTCTTCCGATCTCGGCAGGCTACAGAAGTTCCCTGTCTTATCTTCCTTCCCTGGTTGACCAGCCGTGCGCCCGTGCCTCAGAGATGGACAACGGATCCGTGAAGCAGATCGCCGTTCTGTACCCCGTCGGCGGCGTCGGGCACATCGGGCCCATGACGCAGCTCGCCAAGGCCTTCCTCCGCCACGGCTACGACGTCACCATGGTGCTCATCGAGCCGCCCATCAAGTCGACCGACTCCGGCGCCGGCTTCATCGAGCGTGTCGCCGCCACCAACCCGTCCATCACCTTCCACGTCCTGCCGCCGACGATCCCCACCCCTGACTTCGCCAGCTCCACCAAGCACCCTTTCCTCCTCATGCAGGAGCTGCTGGGCCAGTACAACGACAAGCTCGAGAGCTTCCTCCGCTCCATCCCCCGGGAGCGCCTGCACTCCCTCGTCATCGACATGTTCTGCACCGTCGCCATCGACGTGGCCGCAAAGGTGGGCGTCCCCGTCTACACGTTCTTCGCGGCGAACGCCGGAGCTCTGGCTGTCCTAACCCAGACGGCGGCGCTGCTTGCCGGTCGGCAGACGGGCCTGACGGAGCTTGGGGACACGCCCATCGACTTCCTTGGCGTCCCGCCGATGCCGGCGTCCCATATCCTCAGGGAGATGCTCGAGGACCCGGACGACGAGGTGTGCAAGACCATGGCGGAGATCTGGAAGCGCAACACGGACACCCGGGGCGTCCTGATCAACACCTTCTACTCACTGGAGTGCCGGGCCCTGCAGGCGTTCGGCGACCCGCTGTGCGTCCCCGGCAAAGTGTTGCCTCCTGTCTACTCCATCGGGCCGTTGGTTGGCGAGGGCGGGACGCACAGAGAGGAAGCGGAGAGGCACGAGTGCCTCACCTGGCTCGACGCACAGCCGGAGCGCAGCGTGGTGTTCCTCTGCTGGGGGAGCAGGGGCTTGCTGTCCGGGGAGCAGCTCAAGGAGATCGCCGCTGGCCTAGACAAGTCCGGGCAACGGTTCCTGTGGGTGGTGCGCACGCCGCCCAGCGACCCGAAACGACGCTGGGAGCCACGCCCGGAGCCGGACCTTGACACCCTCTTGCCGGAGGGGTTCTTGGAGCGGACCAGGGACCGCGGCCTCGTCATCAAGTCGTGGGCACCGCAGGTGGATGTGCTCAACAACCCAGCTATTGGCGCGTTTGTCACCCACTGCGGGTGGAACTCGACGCTGGAGGCGATCAGCGAGGGGGTGCCGATGATCTGCCGGCCGGACGCCGTGGACCAGATGATGAACACGAGGTATGTGCAGGATGTTTGGGGTGTTGGGTTCGAGCTTGAAGGGGAGCTGGAGAGGGGGAAGATCA
>CL19110Contig1
GCATCAAGCTGAGGCAGAGCACGCAAGCTTCTCAAGTTCCAAGAAGAGGAGCCCAACAAAAGTCACGTCGGGACCAGCCGGCCGCCCTGCATCTCGTCGTCGCCGATGACGGCCGGGACCATGCGTGTGCTGGGCGGGGAGGTCAGCCCGTTCACGGCGCGGGCGCGCCTGGCGCTGGAGCTGCGCGGCGTGGCGTACGAGCTCCTGGACGAGCCGCTCGGGCCCAAGAAAAGCGACAGGCTCCTCGCCGCCAACCCCGTCTACGGCAAGATCCCCGTGCTGCTCCTCCCCGACGGCCGCGCCATATGCGAGTCCGCCGTCATCGTCCAGTACGTCGAGGACGTCGCGCGGGGAAGCGGCGGCGGCCTGCTGCTGCCGGACGACCCCTACGAGCGCGCCATGCACCGCTTCTGGACCGTCTTTATCGACGACAAGTTTTGGCCGGCGCTGGACGCCGTCTCGCTGGCGCCGACCGCGGACGCACGCGCGCAGGCCGTGGTAGACACCCGCGCCGCGCTAAACCGCCTGGAGGAGGCGTTCAAGGACCGCAGCAACGGCGCGGCTTTCTTCTCCGGCCGCGACGCGGCGCCGGGCCTCCTGGACCTGGCCCTCGGCTGCTTCCTGCCGGCGCTCAGGGCATGCGAGCGCCTCCACGGCCTCTCCTTCATCGATGCGTCCACGACGCCGCTCCTGGACGGGTGGAGCCGGCGCTTCGCCGCGCACCCCGCAGCCAAGCGCATCCTGCCGGACACGGACAAGGTGGTGCAGTTCACGAGGTTCCTCCAGGCAAAGTTCGGGGTCCGCGTGTCCTAAATGATTTGGCGCCTCTGCTGCTGTTCTGCTACGCGGTACTCGTTCATTCAGTTGTCTGTGTAACGTGTCTTATCTGATTACTTTGTCGTATTTGTATAGTTTCACCGCGTATAAATAAATGAAGGAATAAAATGGTCAATGCATATTTTGAAAAAAAAAGATCGGAAGAGCG
>CL19401Contig1
CGTTACATGCATTTGACTGAGGGCTTCCTACAGGAGAACCCCAACATGAGCTCGTACTCCGCACCATCCCTAGACGCACGCCAGGATGTCCTGATAGAGGAGGTACCCAAGCTGGGCGCGGCGGCGGCCGAGAAGGCGCTCAAAGAGTGGGGCCAGCCACGTTCCCAGATCACGCACCTCGTCTTCTGCACCACCTCTGGCGTGGACATGCCTGGCGCCGACTACCAGCTCATCAAGCTACTCGGTCTATCCCTCTCTGTGAACCGAGCGATGATGTACCACCAAGGTTGCTTCGCCGGCGGAATGGTGCTCCGTCTTGCCAAGGACCTTGCCGAGAACAACCGTGGTGCCCGGGTGCTCATCGTGTGCTCTGAGATCACTGCGGTCACATTCCGCGGGCCTTCGGAGTCTCACCTTGACTCGCTTGTTGGCCAAGCTCTCTTCGGTGACGGCGCAGCTGCGGTGATCGTCGGTGCAGACCCCAGTGAGCCCGCAGAGTGGCCATTGTTCCAGCTAGTATCAGCGAGCCAGACCATTCTCCCAAACTCGGAGGGTGCCATCGAGGGCCACCTCCGTGAGGTGGGGCTCACCTTCCATCTCCAGGACAGGGTTCCACAGCTTATCTCCACGAACATTGAGCGCTTGCTGGAAGACGCTTTCACGCCGCTAGGCATCTCTGATTGGAACTCCATCTTTTGGGTGGCGCACCCTGGCGGTCCAGCCATACTGAACATGGTGGAGGCCAAGGCTGGCCTTGACAAGGCCCGACTGTGTGCCACCCGCCACATCCTCGCAGAGTATGGCAACATGTCAAGCGCCTGTGTCCTCTTCATCCTCGATGAGATGCGAAACAAGTCTGCCAAGGACGGACACACCACAACTGGGGAGGGCATGGAGTGGGGTGTCCTCTTCGGCTTTGGCCCCGGCCTCACCGTCGAGACCATCGTTCTTCAGAGCGTTCCCATCACCACAGTGCACGCCGCATGACCGTTGTGCATCAGTGCATGTAGCTCCGCGTGACGCATGGTCGTGGCAATTCACCTCTACAGTACTTTACAGTTTATTTTGGTTTCTCACACAAATAATGTACTGCTAGAAGCACCTTGCATGTGTTTTGTGTGCTTGCAGTCTGTCGTTACGAATAACTATGTGTGTTGCTGCGGAGATCTGTGCTAGTGTTAAATGGATAAAGCATGTACGAGTCAATACAGTGAAGTGGGGAGATCGGAA
>CL23185Contig1
ACGTGTGCTCTTCCGATCTGTTTTATTTAGTAGCAGTGTGTCTATCTGGTGTCCAATAGCTGACGAGCTGAGGTCACCGCCAGTCTTTTCACCGAACAGAACACCGAGTCGATCAGGCAGATCAAAGTTACCACTTAAACGTCCTCCCAAATCTCGCCTCAAACTACTAGCTATCTATTCCCTGGAAACTAATTTCATCGATCATCAGGCTGCTGAACTGTCCGACAGTCACCGGCAATCAGCATCGACAACTCGACGACGAGGGTGCGTTGCGTTGGTGGCCGGCGATGTCGTCGTCCGCAGGCGACATGAAGAAGAAGAAGACGGCGTGCGTGACAGGAGGGAACGGGTACATCGGCTCCGCGCTCATCAAGGTGCTGCTGGAGGAGGGCTACGCCGTGAAGACGACGGTCAGGAACCCCGATGACATGGAGAAGAACTCCCACCTCAAGGGCTTGCAGGAGCTTGGACCGTTGACGGTCCTCCGCGCTGACATGGACGAAGAAGGCAGCTTCGACGACGCCGTCGCCGGCTGCGATTACGCCTTCCTCGTCGCCGCCCCGGTGAACCTCTGGGCACAGGATCCAGAGAAAGAGCAGATCGAGCCGTCTGTCCGAGGAACGCTGAACGCGATGAGGTCGTGCGTGAAGGCCGGGACGGTGCGGCGCGTGATCCTGACCTCGTCGGTGGCCGGAGTCTACATCAGGCCGGACCTGCAAGGCGACGGACACGTGCTGGACGAGGCGTCCTGGTCCGACGTCGAGTACCTCAGAGCCAACAAGCCGCCAACCTGGGTCCGCCGTCCGATTTGCACCCATTCTCCATGGGACGCTCTTTCATCGGTCGACCACGGATAGGAGGACAGTATCAGTTTGATGGTGACCTGGATTGCTTGCTTGCAGGGATACTGCGTGTCCAAGGTGCTGCTGGAGAACGAAGCGAGCAGGTTCGCAGCGGAGCACGGCATCAGCCTCGTCACCGTCTGCCCCGTCATCACCGTCGGTGCCGCGCCGGCACCCAAGGTCCGCACGAGCATCATCGACAGCCTCTCCATGCTGTCCGGCGACGAGGCCGGGCTCGCCGTGCTCAGAGGCATCGAGACGACCTCCGGCGCACTGCCGCTGGTCCACATCGACGACCTCTGCCGCGCCGAGCTGTTCCTGGCAGAGGCAGCGGCAGCCGACGGGAGGTACATCTGCTGCAGCCTCAACACGACCGTCGTCGAGCTCGCGCGTTTCCTGGCACACAAGTACCCGCAGTACGGCGTGAAGACAAATTTCGACGACGATAAGCAGCTCCTGGAGAGGCCGAGAGTGATCATGTCGTCGGAGAAGCTGGTCCGGGAAGGATTTCAGTACAGGCACAACACCCTGGATGATATTTACGACAACGTGGTCGAGTACGGCAAGGCATTAGGAATTCTGCCCAACTGATATGGATGTCCGAGCTCAAGTACCAGGGCAGTATGTATGTAGCACTCAATTCTTCATCGGACATATATGAGTGTTGGAAAGTGCGCAAAAAAAAAGCTATGGACACATTTTCCATTGGAAACGCTCAACGTAATGAGATATGAGAAATTTGAGAAATTTTACGGTAGTTGAAAAAAACATTGATCATCCATTGAGCGAGATCGGATGGTAGAAAAATAAAAGGTACTTAACTAAAAGTACCTAAATGTGCTAAATAAGTGAGGATAGTATCAAATTGGGTAGGACCAGTACCAAAATACGTGGGACAATATCTATTTTTTATTTATTTTCAAATAAGGGTAGATAGGTCATTTTGTTAGAGGGCAAAAATGGTATAGCTGCTAGATGAGATACATGTACTTGTATTTGAAGACATTTCATCTCTAATTTTCAAAGGGAAAAGGAGCGTCCATGACGTCAAAAAAAAAAA
